# Supplementary material for: (2E)-1-[2-Hydr­oxy-4-(2-methyl­prop­oxy)phen­yl]-3-(4-methyl­phen­yl)prop-2-en-1-one
Source: Acta Crystallogr Sect E Struct Rep Online. 2010 Mar 27;66(Pt 4):o942–3. doi: 10.1107/S1600536810010809 (PMC2983789; doi:10.1107/S1600536810010809)
Supplement: Supplementary file 1 [file e-66-0o942-sup1.cif]

##############################################################################
###                                                                        ###
###        Electronic paper (Acta Crystallographica Section E)             ###
###                                                                        ###
##############################################################################
#                                                                            #
# This CIF contains the data in a paper accepted for publication in Acta     #
# Crystallographica Section E. It conforms to the requirements of Notes      #
# for Authors for Section E, and has been peer reviewed under the auspices   #
# of the IUCr Commission on Journals.                                        #
#                                                                            #
# Full details of the Crystallographic Information File format               #
# are given in the paper "The Crystallographic Information File (CIF):       #
# a New Standard Archive File for Crystallography" by S. R. Hall, F. H.      #
# Allen and I. D. Brown [Acta Cryst. (1991), A47, 655-685].                  #
#                                                                            #
# The current version of the core CIF dictionary is obtainable from          #
# ftp://ftp.iucr.org/pub/cif_core.dic. The current version number is 2.4.    #
#                                                                            #
# Software is freely available for graphical display of the structure(s) in  #
# this CIF.  For information consult the CIF home page http://www.iucr.org/  #
# cif/home.html                                                              #
#                                                                            #
# This file may be used for bona fide research purposes within the           #
# scientific community so long as proper attribution is given to the journal # 
# article from which it was obtained.                                        #
#                                                                            #
##############################################################################
                                             
data_global
_audit_creation_method     SHELXL-97
_journal_date_recd_electronic     2010-03-19
_journal_date_accepted     2010-03-22
_journal_name_full     'Acta Crystallographica, Section E'
_journal_year     2010
_journal_volume     66
_journal_issue      4
_journal_page_first     o942
_journal_page_last     o943
_journal_paper_category     QO
_journal_coeditor_code     PK2236
_publ_contact_author_name     ' Edward RT Tiekink '
_publ_contact_author_address
;
Department of Chemistry, University of Malaya,
50603 Kuala Lumpur, Malaysia
;
_publ_contact_author_email     'edward.tiekink@gmail.com'
_publ_contact_author_fax     ' +60 3 7967 4193 '
_publ_contact_author_phone     ' +60 3 7967 6775 '
_publ_section_title
;\
(2<i>E</i>)-1-[2-Hydroxy-4-(2-methylpropoxy)phenyl]-3-(4-methylphenyl)prop-2-\
en-1-one
;
loop_
    _publ_author_name
    _publ_author_footnote
    _publ_author_address
    'Maheta, Jeshal G.' .
;
Department of  Chemistry
Smt. S. M. Panchal Science College, Talod, Gujarat 383 215, India
;
    'Barot, Vijay M.' .
;
Department of  Chemistry
Smt. S. M. Panchal Science College, Talod, Gujarat 383 215, India
;
    'Jotani, Mukesh M.'
;
Additional correspondence author, e-mail: mmjotani@rediffmail.com.
;
;
Department of Physics, Bhavan's Sheth R. A. College of Science, Ahmedabad,
Gujarat 380 001, India
;
    'Tiekink, Edward R. T.' .
;
Department of Chemistry, University of Malaya,
50603 Kuala Lumpur, Malaysia
;
data_I
_audit_creation_method     SHELXL-97
_chemical_name_systematic
;
(2<i>E</i>)-1-[2-Hydroxy-4-(2-methylpropoxy)phenyl]-3-(4-
methylphenyl)prop-2-en-1-one
;
_chemical_name_common     ?
_chemical_formula_moiety     'C20 H22 O3'
_chemical_formula_sum     'C20 H22 O3'
_chemical_formula_iupac     'C20 H22 O3'
_chemical_formula_weight     310.38
_chemical_melting_point     ?
_symmetry_cell_setting     triclinic
_symmetry_space_group_name_H-M     'P -1'
_symmetry_space_group_name_Hall     '-P 1'
loop_
    _symmetry_equiv_pos_as_xyz
    'x, y, z'
    '-x, -y, -z'
_cell_length_a     6.7795(8)
_cell_length_b     9.8830(12)
_cell_length_c     13.9064(17)
_cell_angle_alpha     74.740(2)
_cell_angle_beta     78.857(2)
_cell_angle_gamma     74.103(2)
_cell_volume     857.12(18)
_cell_formula_units_Z     2
_cell_measurement_reflns_used     3222
_cell_measurement_theta_min     2.8
_cell_measurement_theta_max     24.2
_cell_measurement_temperature     293(2)
_exptl_crystal_description     block
_exptl_crystal_colour     colourless
_exptl_crystal_size_max     0.30
_exptl_crystal_size_mid     0.20
_exptl_crystal_size_min     0.20
_exptl_crystal_density_diffrn     1.203
_exptl_crystal_density_meas     ?
_exptl_crystal_density_method     'not measured'
_exptl_crystal_F_000     332
_exptl_absorpt_coefficient_mu     0.080
_exptl_absorpt_correction_type     multi-scan
_exptl_absorpt_process_details     '(SADABS; Sheldrick, 1996)'
_exptl_absorpt_correction_T_min     0.932
_exptl_absorpt_correction_T_max     0.991
_exptl_special_details
;
;
_diffrn_ambient_temperature     293(2)
_diffrn_radiation_type     MoK\a
_diffrn_radiation_wavelength     0.71073
_diffrn_radiation_source     'fine-focus sealed tube'
_diffrn_radiation_monochromator     graphite
_diffrn_measurement_device_type     'Bruker SMART APEX CCD diffractometer'
_diffrn_measurement_method     '\w and \f scans'
_diffrn_detector_area_resol_mean     ?
_diffrn_reflns_number     9290
_diffrn_reflns_av_R_equivalents     0.019
_diffrn_reflns_av_sigmaI/netI     0.025
_diffrn_reflns_theta_min     2.2
_diffrn_reflns_theta_max     26.5
_diffrn_reflns_theta_full     26.5
_diffrn_measured_fraction_theta_max     0.992
_diffrn_measured_fraction_theta_full     0.992
_diffrn_reflns_limit_h_min     -8
_diffrn_reflns_limit_h_max     8
_diffrn_reflns_limit_k_min     -12
_diffrn_reflns_limit_k_max     12
_diffrn_reflns_limit_l_min     -17
_diffrn_reflns_limit_l_max     17
_diffrn_standards_number     0
_diffrn_standards_interval_count     .
_diffrn_standards_interval_time     .
_diffrn_standards_decay_%     ?
_refine_special_details
;
Refinement of <i>F</i>^2^ against ALL reflections. The weighted <i>R</i>-factor
wR and goodness of fit <i>S</i> are based on <i>F</i>^2^, conventional
<i>R</i>-factors <i>R</i> are based on <i>F</i>, with <i>F</i> set to zero for
negative <i>F</i>^2^. The threshold expression of <i>F</i>^2^ >
2\s(<i>F</i>^2^) is used only for calculating <i>R</i>-factors(gt) etc. and is
not relevant to the choice of reflections for refinement. <i>R</i>-factors
based on <i>F</i>^2^ are statistically about twice as large as those based on
<i>F</i>, and <i>R</i>- factors based on ALL data will be even larger.
;
_reflns_number_total     3530
_reflns_number_gt     2452
_reflns_threshold_expression     I>2\s(I)
_refine_ls_structure_factor_coef     Fsqd
_refine_ls_matrix_type     full
_refine_ls_R_factor_all     0.072
_refine_ls_R_factor_gt     0.049
_refine_ls_wR_factor_gt     0.126
_refine_ls_wR_factor_ref     0.142
_refine_ls_goodness_of_fit_ref     1.03
_refine_ls_restrained_S_all     1.03
_refine_ls_number_reflns     3530
_refine_ls_number_parameters     212
_refine_ls_number_restraints     0
_refine_ls_hydrogen_treatment     constr
_refine_ls_weighting_scheme     calc
_refine_ls_weighting_details
          'calc w=1/[\s^2^(Fo^2^)+(0.067P)^2^+0.1242P] where P=(Fo^2^+2Fc^2^)/3'
_atom_sites_solution_hydrogens     geom
_atom_sites_solution_primary     direct
_atom_sites_solution_secondary     difmap
_refine_ls_shift/su_max     0.001
_refine_ls_shift/su_max_lt     0.001
_refine_ls_shift/su_mean     0.000
_refine_diff_density_max     0.16
_refine_diff_density_min     -0.21
_refine_ls_extinction_method     none
_refine_ls_extinction_coef     ?
loop_
    _atom_type_symbol
    _atom_type_description
    _atom_type_scat_dispersion_real
    _atom_type_scat_dispersion_imag
    _atom_type_scat_source
    'C' 'C' 0.0033 0.0016
                         'International Tables Vol C Tables 4.2.6.8 and 6.1.1.4'
    'H' 'H' 0.0000 0.0000
                         'International Tables Vol C Tables 4.2.6.8 and 6.1.1.4'
    'O' 'O' 0.0106 0.0060
                         'International Tables Vol C Tables 4.2.6.8 and 6.1.1.4'
_computing_data_collection     'APEX2 (Bruker, 2004)'
_computing_cell_refinement     'APEX2 and SAINT (Bruker, 2004)'
_computing_data_reduction     'SAINT and XPREP (Bruker, 2004)'
_computing_structure_solution     'SHELXS97 (Sheldrick, 2008)'
_computing_structure_refinement     'SHELXL97 (Sheldrick, 2008)'
_computing_molecular_graphics
                      'ORTEP-3 (Farrugia, 1997) and DIAMOND (Brandenburg, 2006)'
_computing_publication_material     'publCIF (Westrip, 2010)'
loop_
    _atom_site_type_symbol
    _atom_site_label
    _atom_site_fract_x
    _atom_site_fract_y
    _atom_site_fract_z
    _atom_site_U_iso_or_equiv
    _atom_site_adp_type
    _atom_site_calc_flag
    _atom_site_refinement_flags
    _atom_site_occupancy
    _atom_site_disorder_assembly
    _atom_site_disorder_group
    O O1 0.36395(17) 0.23227(14) 0.54491(10) 0.0693(4) Uani d . 1 . .
    O O2 0.10785(17) 0.36469(16) 0.66378(11) 0.0787(4) Uani d . 1 . .
    H H2o 0.1506 0.3135 0.6228 0.118 Uiso calc R 1 . .
    O O3 0.34346(17) 0.64303(13) 0.82850(9) 0.0630(3) Uani d . 1 . .
    C C1 1.4896(3) -0.0477(2) 0.18171(15) 0.0735(5) Uani d . 1 . .
    H H1A 1.4928 -0.1427 0.1753 0.110 Uiso calc R 1 . .
    H H1B 1.6102 -0.0506 0.2094 0.110 Uiso calc R 1 . .
    H H1C 1.4874 0.0170 0.1167 0.110 Uiso calc R 1 . .
    C C2 1.2985(2) 0.00433(18) 0.25032(12) 0.0541(4) Uani d . 1 . .
    C C3 1.2904(2) 0.10836(18) 0.30244(13) 0.0571(4) Uani d . 1 . .
    H H3 1.4053 0.1463 0.2947 0.069 Uiso calc R 1 . .
    C C4 1.1166(2) 0.15668(17) 0.36524(12) 0.0531(4) Uani d . 1 . .
    H H4 1.1164 0.2257 0.3997 0.064 Uiso calc R 1 . .
    C C5 0.9411(2) 0.10332(16) 0.37782(11) 0.0460(4) Uani d . 1 . .
    C C6 0.9496(2) -0.00067(17) 0.32580(12) 0.0529(4) Uani d . 1 . .
    H H6 0.8345 -0.0381 0.3329 0.063 Uiso calc R 1 . .
    C C7 1.1248(3) -0.04960(18) 0.26386(12) 0.0565(4) Uani d . 1 . .
    H H7 1.1264 -0.1202 0.2306 0.068 Uiso calc R 1 . .
    C C8 0.7507(2) 0.15052(17) 0.44205(11) 0.0500(4) Uani d . 1 . .
    H H8 0.6440 0.1072 0.4439 0.060 Uiso calc R 1 . .
    C C9 0.7096(2) 0.24698(16) 0.49809(11) 0.0487(4) Uani d . 1 . .
    H H9 0.8116 0.2920 0.5008 0.058 Uiso calc R 1 . .
    C C10 0.5048(2) 0.28363(17) 0.55592(12) 0.0489(4) Uani d . 1 . .
    C C11 0.4634(2) 0.37884(16) 0.62556(11) 0.0443(4) Uani d . 1 . .
    C C12 0.6143(2) 0.43552(16) 0.64662(12) 0.0482(4) Uani d . 1 . .
    H H12 0.7483 0.4135 0.6138 0.058 Uiso calc R 1 . .
    C C13 0.5715(2) 0.52170(18) 0.71343(12) 0.0527(4) Uani d . 1 . .
    H H13 0.6752 0.5579 0.7255 0.063 Uiso calc R 1 . .
    C C14 0.3717(2) 0.55579(16) 0.76392(11) 0.0486(4) Uani d . 1 . .
    C C15 0.2186(2) 0.50210(17) 0.74614(12) 0.0519(4) Uani d . 1 . .
    H H15 0.0856 0.5244 0.7799 0.062 Uiso calc R 1 . .
    C C16 0.2630(2) 0.41471(17) 0.67776(12) 0.0500(4) Uani d . 1 . .
    C C17 0.1455(3) 0.6734(2) 0.88789(13) 0.0624(5) Uani d . 1 . .
    H H17A 0.1109 0.5839 0.9265 0.075 Uiso calc R 1 . .
    H H17B 0.0400 0.7242 0.8444 0.075 Uiso calc R 1 . .
    C C18 0.1529(3) 0.7644(2) 0.95744(15) 0.0725(5) Uani d . 1 . .
    H H18 0.1876 0.8539 0.9162 0.087 Uiso calc R 1 . .
    C C19 0.3163(5) 0.6912(4) 1.0255(2) 0.1396(12) Uani d . 1 . .
    H H19A 0.2890 0.6010 1.0647 0.209 Uiso calc R 1 . .
    H H19B 0.3149 0.7519 1.0694 0.209 Uiso calc R 1 . .
    H H19C 0.4495 0.6738 0.9858 0.209 Uiso calc R 1 . .
    C C20 -0.0607(4) 0.8042(3) 1.01622(17) 0.0974(8) Uani d . 1 . .
    H H20A -0.1597 0.8542 0.9702 0.146 Uiso calc R 1 . .
    H H20B -0.0579 0.8656 1.0590 0.146 Uiso calc R 1 . .
    H H20C -0.0992 0.7181 1.0565 0.146 Uiso calc R 1 . .
loop_
    _atom_site_aniso_label
    _atom_site_aniso_U_11
    _atom_site_aniso_U_22
    _atom_site_aniso_U_33
    _atom_site_aniso_U_12
    _atom_site_aniso_U_13
    _atom_site_aniso_U_23
    O1 0.0475(7) 0.0922(9) 0.0841(9) -0.0267(6) -0.0001(6) -0.0423(7)
    O2 0.0374(6) 0.1094(11) 0.1091(11) -0.0264(7) 0.0034(6) -0.0578(9)
    O3 0.0544(7) 0.0737(8) 0.0670(7) -0.0152(6) 0.0014(6) -0.0326(6)
    C1 0.0640(11) 0.0825(13) 0.0680(12) -0.0107(10) 0.0067(9) -0.0247(10)
    C2 0.0514(9) 0.0575(10) 0.0483(9) -0.0080(7) -0.0034(7) -0.0101(8)
    C3 0.0478(9) 0.0617(10) 0.0646(10) -0.0188(8) -0.0031(8) -0.0156(9)
    C4 0.0525(9) 0.0551(9) 0.0568(9) -0.0144(7) -0.0067(7) -0.0196(8)
    C5 0.0472(8) 0.0487(8) 0.0423(8) -0.0109(7) -0.0079(6) -0.0091(7)
    C6 0.0521(9) 0.0585(9) 0.0540(9) -0.0195(8) -0.0066(7) -0.0162(8)
    C7 0.0646(10) 0.0572(10) 0.0521(9) -0.0135(8) -0.0055(8) -0.0219(8)
    C8 0.0453(8) 0.0576(9) 0.0493(9) -0.0149(7) -0.0076(7) -0.0115(8)
    C9 0.0428(8) 0.0539(9) 0.0498(9) -0.0121(7) -0.0051(7) -0.0121(7)
    C10 0.0419(8) 0.0538(9) 0.0511(9) -0.0117(7) -0.0081(7) -0.0102(7)
    C11 0.0347(7) 0.0486(8) 0.0473(8) -0.0080(6) -0.0061(6) -0.0082(7)
    C12 0.0323(7) 0.0557(9) 0.0553(9) -0.0094(6) -0.0020(6) -0.0138(7)
    C13 0.0403(8) 0.0615(10) 0.0616(10) -0.0154(7) -0.0066(7) -0.0193(8)
    C14 0.0466(8) 0.0492(9) 0.0471(8) -0.0079(7) -0.0043(7) -0.0109(7)
    C15 0.0366(8) 0.0591(10) 0.0563(9) -0.0092(7) 0.0022(7) -0.0148(8)
    C16 0.0347(8) 0.0574(9) 0.0587(9) -0.0123(7) -0.0051(7) -0.0136(8)
    C17 0.0605(10) 0.0658(11) 0.0568(10) -0.0118(9) 0.0061(8) -0.0198(9)
    C18 0.0815(13) 0.0665(12) 0.0679(12) -0.0112(10) 0.0004(10) -0.0262(10)
    C19 0.144(3) 0.168(3) 0.119(2) 0.027(2) -0.0586(19) -0.088(2)
    C20 0.1058(18) 0.0937(16) 0.0830(15) -0.0119(14) 0.0221(13) -0.0400(13)
_geom_special_details
;
All s.u.'s (except the s.u. in the dihedral angle between two l.s. planes) are
estimated using the full covariance matrix. The cell s.u.'s are taken into
account individually in the estimation of s.u.'s in distances, angles and
torsion angles; correlations between s.u.'s in cell parameters are only used
when they are defined by crystal symmetry. An approximate (isotropic)
treatment of cell s.u.'s is used for estimating s.u.'s involving l.s. planes.
;
loop_
    _geom_bond_atom_site_label_1
    _geom_bond_atom_site_label_2
    _geom_bond_site_symmetry_2
    _geom_bond_distance
    _geom_bond_publ_flag
    O1 C10 . 1.2474(18) ?
    O2 C16 . 1.3429(18) ?
    O2 H2o . 0.8200 ?
    O3 C14 . 1.3556(19) ?
    O3 C17 . 1.4332(19) ?
    C1 C2 . 1.506(2) ?
    C1 H1A . 0.9600 ?
    C1 H1B . 0.9600 ?
    C1 H1C . 0.9600 ?
    C2 C7 . 1.383(2) ?
    C2 C3 . 1.390(2) ?
    C3 C4 . 1.376(2) ?
    C3 H3 . 0.9300 ?
    C4 C5 . 1.393(2) ?
    C4 H4 . 0.9300 ?
    C5 C6 . 1.388(2) ?
    C5 C8 . 1.458(2) ?
    C6 C7 . 1.377(2) ?
    C6 H6 . 0.9300 ?
    C7 H7 . 0.9300 ?
    C8 C9 . 1.325(2) ?
    C8 H8 . 0.9300 ?
    C9 C10 . 1.467(2) ?
    C9 H9 . 0.9300 ?
    C10 C11 . 1.460(2) ?
    C11 C12 . 1.401(2) ?
    C11 C16 . 1.410(2) ?
    C12 C13 . 1.360(2) ?
    C12 H12 . 0.9300 ?
    C13 C14 . 1.396(2) ?
    C13 H13 . 0.9300 ?
    C14 C15 . 1.374(2) ?
    C15 C16 . 1.386(2) ?
    C15 H15 . 0.9300 ?
    C17 C18 . 1.499(3) ?
    C17 H17A . 0.9700 ?
    C17 H17B . 0.9700 ?
    C18 C19 . 1.500(3) ?
    C18 C20 . 1.523(3) ?
    C18 H18 . 0.9800 ?
    C19 H19A . 0.9600 ?
    C19 H19B . 0.9600 ?
    C19 H19C . 0.9600 ?
    C20 H20A . 0.9600 ?
    C20 H20B . 0.9600 ?
    C20 H20C . 0.9600 ?
loop_
    _geom_angle_atom_site_label_1
    _geom_angle_atom_site_label_2
    _geom_angle_atom_site_label_3
    _geom_angle_site_symmetry_1
    _geom_angle_site_symmetry_3
    _geom_angle
    _geom_angle_publ_flag
    C16 O2 H2o . . 109.5 ?
    C14 O3 C17 . . 118.25(13) ?
    C2 C1 H1A . . 109.5 ?
    C2 C1 H1B . . 109.5 ?
    H1A C1 H1B . . 109.5 ?
    C2 C1 H1C . . 109.5 ?
    H1A C1 H1C . . 109.5 ?
    H1B C1 H1C . . 109.5 ?
    C7 C2 C3 . . 117.53(15) ?
    C7 C2 C1 . . 121.29(16) ?
    C3 C2 C1 . . 121.18(16) ?
    C4 C3 C2 . . 121.64(15) ?
    C4 C3 H3 . . 119.2 ?
    C2 C3 H3 . . 119.2 ?
    C3 C4 C5 . . 120.67(15) ?
    C3 C4 H4 . . 119.7 ?
    C5 C4 H4 . . 119.7 ?
    C6 C5 C4 . . 117.58(14) ?
    C6 C5 C8 . . 118.64(14) ?
    C4 C5 C8 . . 123.78(14) ?
    C7 C6 C5 . . 121.43(15) ?
    C7 C6 H6 . . 119.3 ?
    C5 C6 H6 . . 119.3 ?
    C6 C7 C2 . . 121.14(15) ?
    C6 C7 H7 . . 119.4 ?
    C2 C7 H7 . . 119.4 ?
    C9 C8 C5 . . 128.63(15) ?
    C9 C8 H8 . . 115.7 ?
    C5 C8 H8 . . 115.7 ?
    C8 C9 C10 . . 120.73(14) ?
    C8 C9 H9 . . 119.6 ?
    C10 C9 H9 . . 119.6 ?
    O1 C10 C11 . . 119.71(14) ?
    O1 C10 C9 . . 119.01(14) ?
    C11 C10 C9 . . 121.27(13) ?
    C12 C11 C16 . . 116.67(14) ?
    C12 C11 C10 . . 123.71(13) ?
    C16 C11 C10 . . 119.59(13) ?
    C13 C12 C11 . . 122.25(14) ?
    C13 C12 H12 . . 118.9 ?
    C11 C12 H12 . . 118.9 ?
    C12 C13 C14 . . 119.92(14) ?
    C12 C13 H13 . . 120.0 ?
    C14 C13 H13 . . 120.0 ?
    O3 C14 C15 . . 124.34(14) ?
    O3 C14 C13 . . 115.70(14) ?
    C15 C14 C13 . . 119.96(14) ?
    C14 C15 C16 . . 119.85(14) ?
    C14 C15 H15 . . 120.1 ?
    C16 C15 H15 . . 120.1 ?
    O2 C16 C15 . . 117.28(13) ?
    O2 C16 C11 . . 121.36(14) ?
    C15 C16 C11 . . 121.35(14) ?
    O3 C17 C18 . . 109.14(15) ?
    O3 C17 H17A . . 109.9 ?
    C18 C17 H17A . . 109.9 ?
    O3 C17 H17B . . 109.9 ?
    C18 C17 H17B . . 109.9 ?
    H17A C17 H17B . . 108.3 ?
    C17 C18 C19 . . 111.91(17) ?
    C17 C18 C20 . . 109.22(18) ?
    C19 C18 C20 . . 112.0(2) ?
    C17 C18 H18 . . 107.8 ?
    C19 C18 H18 . . 107.8 ?
    C20 C18 H18 . . 107.8 ?
    C18 C19 H19A . . 109.5 ?
    C18 C19 H19B . . 109.5 ?
    H19A C19 H19B . . 109.5 ?
    C18 C19 H19C . . 109.5 ?
    H19A C19 H19C . . 109.5 ?
    H19B C19 H19C . . 109.5 ?
    C18 C20 H20A . . 109.5 ?
    C18 C20 H20B . . 109.5 ?
    H20A C20 H20B . . 109.5 ?
    C18 C20 H20C . . 109.5 ?
    H20A C20 H20C . . 109.5 ?
    H20B C20 H20C . . 109.5 ?
loop_
    _geom_torsion_atom_site_label_1
    _geom_torsion_atom_site_label_2
    _geom_torsion_atom_site_label_3
    _geom_torsion_atom_site_label_4
    _geom_torsion_site_symmetry_1
    _geom_torsion_site_symmetry_2
    _geom_torsion_site_symmetry_3
    _geom_torsion_site_symmetry_4
    _geom_torsion
    _geom_torsion_publ_flag
    C7 C2 C3 C4 . . . . -0.1(3) ?
    C1 C2 C3 C4 . . . . 179.96(15) ?
    C2 C3 C4 C5 . . . . -0.7(3) ?
    C3 C4 C5 C6 . . . . 0.7(2) ?
    C3 C4 C5 C8 . . . . -179.25(14) ?
    C4 C5 C6 C7 . . . . 0.0(2) ?
    C8 C5 C6 C7 . . . . 179.92(14) ?
    C5 C6 C7 C2 . . . . -0.7(2) ?
    C3 C2 C7 C6 . . . . 0.7(2) ?
    C1 C2 C7 C6 . . . . -179.29(15) ?
    C6 C5 C8 C9 . . . . 179.72(15) ?
    C4 C5 C8 C9 . . . . -0.3(3) ?
    C5 C8 C9 C10 . . . . 178.15(14) ?
    C8 C9 C10 O1 . . . . -6.2(2) ?
    C8 C9 C10 C11 . . . . 173.89(14) ?
    O1 C10 C11 C12 . . . . 176.62(15) ?
    C9 C10 C11 C12 . . . . -3.5(2) ?
    O1 C10 C11 C16 . . . . -1.6(2) ?
    C9 C10 C11 C16 . . . . 178.27(13) ?
    C16 C11 C12 C13 . . . . -0.4(2) ?
    C10 C11 C12 C13 . . . . -178.68(14) ?
    C11 C12 C13 C14 . . . . 0.3(2) ?
    C17 O3 C14 C15 . . . . 4.8(2) ?
    C17 O3 C14 C13 . . . . -175.59(14) ?
    C12 C13 C14 O3 . . . . -179.59(13) ?
    C12 C13 C14 C15 . . . . 0.1(2) ?
    O3 C14 C15 C16 . . . . 179.37(14) ?
    C13 C14 C15 C16 . . . . -0.3(2) ?
    C14 C15 C16 O2 . . . . 179.65(15) ?
    C14 C15 C16 C11 . . . . 0.1(2) ?
    C12 C11 C16 O2 . . . . -179.30(15) ?
    C10 C11 C16 O2 . . . . -0.9(2) ?
    C12 C11 C16 C15 . . . . 0.2(2) ?
    C10 C11 C16 C15 . . . . 178.55(14) ?
    C14 O3 C17 C18 . . . . 176.86(14) ?
    O3 C17 C18 C19 . . . . -58.7(2) ?
    O3 C17 C18 C20 . . . . 176.68(15) ?
loop_
    _geom_hbond_atom_site_label_D
    _geom_hbond_atom_site_label_H
    _geom_hbond_atom_site_label_A
    _geom_hbond_site_symmetry_A
    _geom_hbond_distance_DH
    _geom_hbond_distance_HA
    _geom_hbond_distance_DA
    _geom_hbond_angle_DHA
    O2 H2o O1 1_555 0.82 1.77 2.499(2) 148
    C12 H12 O2 1_655 0.93 2.55 3.268(2) 135
    C17 H17b Cg 2_666 0.97 2.82 3.705(2) 153
