# Supplementary material for: (2E)-1-[2-Hydr­oxy-4-(2-methyl­prop­oxy)phen­yl]-3-(4-methyl­phen­yl)prop-2-en-1-one
Source: Acta Crystallogr Sect E Struct Rep Online. 2010 Mar 27;66(Pt 4):o942–3. doi: 10.1107/S1600536810010809 (PMC2983789; doi:10.1107/S1600536810010809)
Supplement: Supplementary file 2 [file e-66-0o942-Isup2.hkl]

#
# h,k,l, Fc-squared, Fo-squared, sigma(Fo-squared) and status flag
#
data_I
_shelx_title '    ah45m in space group P-1'
_shelx_refln_list_code          4
_shelx_F_calc_maximum      170.12
_exptl_crystal_F_000       332.00
_reflns_d_resolution_high  0.7965
 
loop_
 _symmetry_equiv_pos_as_xyz
 'x, y, z'
 '-x, -y, -z'
 
_cell_length_a     6.7795
_cell_length_b     9.8830
_cell_length_c    13.9064
_cell_angle_alpha  74.740
_cell_angle_beta   78.857
_cell_angle_gamma  74.103
 
_shelx_F_squared_multiplier     1.000
 
loop_
 _refln_index_h
 _refln_index_k
 _refln_index_l
 _refln_F_squared_calc
 _refln_F_squared_meas
 _refln_F_squared_sigma
 _refln_observed_status
   1   0   0      180.91      197.47      2.61 o
   2   0   0       89.54       90.56      1.25 o
   3   0   0       18.64       17.65      0.57 o
   4   0   0      115.03      106.22      1.61 o
   5   0   0      187.50      190.18      3.09 o
   6   0   0        3.94        3.83      0.91 o
   7   0   0        1.97        2.70      1.08 o
   8   0   0       13.96       16.56      1.59 o
  -7   1   0        0.11        0.49      0.83 o
  -6   1   0        0.01       -0.91      0.61 o
  -5   1   0       40.04       42.47      1.23 o
  -4   1   0       70.55       58.78      1.51 o
  -3   1   0      171.36      177.94      2.69 o
  -2   1   0      288.36      280.73      3.28 o
  -1   1   0      238.89      230.01      4.80 o
   0   1   0       60.40       69.98      1.00 o
   1   1   0     4057.31     4223.61     46.28 o
   2   1   0       14.97       17.37      0.41 o
   3   1   0      205.26      195.24      2.47 o
   4   1   0       76.61       76.91      1.27 o
   5   1   0      152.96      145.91      2.61 o
   6   1   0       22.86       17.18      1.29 o
   7   1   0       12.52       14.75      1.29 o
   8   1   0        0.08        0.31      0.98 o
  -7   2   0        0.00        0.00      0.83 o
  -6   2   0        1.02        1.96      0.83 o
  -5   2   0       50.86       43.82      1.27 o
  -4   2   0       79.16       70.50      1.53 o
  -3   2   0        9.01       10.17      0.53 o
  -2   2   0      284.15      273.32      4.07 o
  -1   2   0       26.64       30.88      0.81 o
   0   2   0       18.47       17.02      0.37 o
   1   2   0      630.07      603.05      6.69 o
   2   2   0     1143.89     1194.27     13.20 o
   3   2   0        0.32        0.09      0.17 o
   4   2   0        1.89        3.11      0.31 o
   5   2   0      413.99      398.75      5.84 o
   6   2   0      140.33      133.19      3.35 o
   7   2   0        0.96        1.43      0.83 o
   8   2   0       12.57       12.31      1.37 o
  -7   3   0        3.73        3.00      0.98 o
  -6   3   0       11.60       11.61      0.85 o
  -5   3   0        9.89       11.60      0.82 o
  -4   3   0        6.31        5.14      0.65 o
  -3   3   0      244.89      269.72      3.98 o
  -2   3   0      221.44      226.97      2.83 o
  -1   3   0        1.27        2.31      0.32 o
   0   3   0       92.73       90.18      2.02 o
   1   3   0       78.29       66.71      0.96 o
   2   3   0        1.89        2.80      0.34 o
   3   3   0      259.03      285.33      3.48 o
   4   3   0        1.31        1.14      0.40 o
   5   3   0      463.50      442.63      6.47 o
   6   3   0      494.98      498.25      7.34 o
   7   3   0        3.27        4.12      2.05 o
   8   3   0        3.86        3.58      1.18 o
  -6   4   0       26.80       27.63      1.28 o
  -5   4   0        4.19        3.07      0.60 o
  -4   4   0        0.05        0.19      0.44 o
  -3   4   0       18.57       19.19      1.11 o
  -2   4   0       61.81       62.40      1.07 o
  -1   4   0      240.34      243.00      3.01 o
   0   4   0       10.94       10.53      0.39 o
   1   4   0        1.84        2.86      0.25 o
   2   4   0      169.69      144.61      1.93 o
   3   4   0      101.03      124.18      1.79 o
   4   4   0       33.53       34.86      1.11 o
   5   4   0       67.18       68.63      1.70 o
   6   4   0        0.48        0.18      0.57 o
   7   4   0        0.64       -0.11      0.91 o
   8   4   0        5.96        7.72      1.22 o
  -6   5   0        2.39        2.21      0.83 o
  -5   5   0        0.02       -0.32      0.53 o
  -4   5   0        2.12        1.65      0.50 o
  -3   5   0        7.66        8.10      0.62 o
  -2   5   0       59.81       53.20      2.08 o
  -1   5   0        3.51        5.78      0.37 o
   0   5   0       32.93       30.47      0.65 o
   1   5   0       23.61       25.08      0.60 o
   2   5   0      199.94      169.96      2.25 o
   3   5   0      400.24      461.01      5.47 o
   4   5   0       25.55       25.44      0.98 o
   5   5   0       11.31        9.95      0.81 o
   6   5   0       42.23       38.88      1.50 o
   7   5   0        2.91        3.35      0.98 o
   8   5   0        2.58        2.74      1.94 o
  -6   6   0        2.41        2.94      0.83 o
  -5   6   0        3.75        4.50      0.83 o
  -4   6   0        0.19        0.43      0.61 o
  -3   6   0        0.58        0.15      0.52 o
  -2   6   0        2.31        1.20      0.52 o
  -1   6   0       98.59       98.11      1.87 o
   0   6   0        3.64        4.00      0.44 o
   1   6   0       21.27       23.08      0.65 o
   2   6   0        1.47        1.40      0.28 o
   3   6   0      152.05      151.27      3.11 o
   4   6   0        0.34        0.13      0.47 o
   5   6   0        3.15        2.47      0.99 o
   6   6   0       26.15       24.21      1.85 o
   7   6   0        3.26        3.62      0.78 o
   8   6   0        0.11        2.40      0.98 o
  -5   7   0        0.08       -0.31      0.67 o
  -4   7   0       10.68       12.22      1.22 o
  -3   7   0       14.68       16.54      1.22 o
  -2   7   0        2.96        2.15      0.61 o
  -1   7   0       21.90       23.82      1.09 o
   0   7   0        2.72        3.43      0.56 o
   1   7   0        6.01        5.19      0.57 o
   2   7   0       33.69       37.94      1.11 o
   3   7   0        4.47        5.98      0.83 o
   4   7   0       15.47       12.44      1.14 o
   5   7   0       12.98       10.91      1.94 o
   6   7   0        6.87        6.90      0.85 o
   7   7   0        1.35        0.62      0.75 o
  -4   8   0       19.50       20.04      1.94 o
  -3   8   0        2.33        3.11      0.83 o
  -2   8   0        0.04       -0.52      0.52 o
  -1   8   0        3.67        3.24      0.86 o
   0   8   0       44.93       47.50      1.41 o
   1   8   0        0.99        0.34      0.47 o
   2   8   0       34.38       39.41      1.52 o
   3   8   0        3.21        4.87      0.91 o
   4   8   0        3.88        3.35      0.83 o
   5   8   0        3.42        4.29      0.98 o
   6   8   0        1.44       -0.03      0.98 o
   7   8   0        0.24        1.72      1.40 o
  -3   9   0       78.01       71.10      3.45 o
  -2   9   0        3.05        3.64      0.83 o
  -1   9   0        0.39        0.65      0.67 o
   0   9   0        5.70        6.37      0.73 o
   1   9   0       17.37       19.82      1.03 o
   2   9   0        6.35        6.53      0.70 o
   3   9   0        8.25        7.55      1.07 o
   4   9   0        3.33        5.27      0.98 o
   5   9   0        4.82        4.54      1.03 o
   6   9   0        0.00        1.18      0.98 o
  -2  10   0        0.21       -0.65      0.72 o
  -1  10   0        0.25       -0.26      0.72 o
   0  10   0        1.22        1.88      1.40 o
   1  10   0        7.20        7.06      0.85 o
   2  10   0        7.95        8.12      1.07 o
   3  10   0       25.68       26.34      1.59 o
   4  10   0        6.11        6.04      1.14 o
   5  10   0        0.02       -0.25      0.88 o
   6  10   0        3.11        2.06      1.19 o
  -1  11   0        1.88        2.83      0.98 o
   0  11   0        0.19       -0.16      0.75 o
   1  11   0       16.42       19.00      1.19 o
   2  11   0       37.58       42.46      2.05 o
   3  11   0        8.44       10.00      2.80 o
   4  11   0        0.48       -1.04      0.83 o
   5  11   0        2.01        1.75      1.03 o
  -4 -11   1        0.65        0.41      0.98 o
  -3 -11   1        4.45        4.09      1.07 o
  -2 -11   1       25.39       26.89      1.75 o
  -1 -11   1        0.82        0.05      0.88 o
   0 -11   1        0.40        0.20      0.86 o
   1 -11   1        1.53        1.76      0.98 o
  -5 -10   1       21.03       25.85      1.83 o
  -4 -10   1        0.52        1.18      0.83 o
  -3 -10   1       11.16       11.85      1.29 o
  -2 -10   1       24.77       22.80      1.44 o
  -1 -10   1        1.49        2.24      0.61 o
   0 -10   1        0.00       -0.04      0.72 o
   1 -10   1        0.10       -0.72      0.58 o
   2 -10   1        0.82       -0.47      0.86 o
  -6  -9   1        0.17       -0.94      1.29 o
  -5  -9   1        0.09        1.02      0.97 o
  -4  -9   1        0.06       -0.39      0.86 o
  -3  -9   1       18.43       23.22      1.94 o
  -2  -9   1       26.04       26.52      1.44 o
  -1  -9   1        5.97        7.06      0.88 o
   0  -9   1       16.03       17.11      0.98 o
   1  -9   1        5.18        6.37      0.91 o
   2  -9   1        0.03       -0.14      0.67 o
   3  -9   1        1.50        0.75      1.40 o
  -7  -8   1        0.13        0.98      1.40 o
  -6  -8   1        3.99        3.91      1.03 o
  -5  -8   1       14.16       12.25      1.29 o
  -4  -8   1        0.38        0.12      0.67 o
  -3  -8   1       20.86       21.81      1.37 o
  -2  -8   1        9.67        8.96      0.70 o
  -1  -8   1        1.78        1.92      0.53 o
   0  -8   1      150.91      146.31      2.73 o
   1  -8   1       23.27       23.15      1.29 o
   2  -8   1        0.02       -0.62      0.55 o
   3  -8   1        0.32        0.86      0.97 o
   4  -8   1       14.13       15.02      1.29 o
  -7  -7   1        2.63        3.06      0.85 o
  -6  -7   1        7.63        8.45      0.93 o
  -5  -7   1        0.10       -0.03      0.55 o
  -4  -7   1        4.36        5.94      0.91 o
  -3  -7   1        0.15        1.08      0.97 o
  -2  -7   1        1.03        1.36      0.70 o
  -1  -7   1        0.83        0.36      0.33 o
   0  -7   1       23.12       21.58      1.06 o
   1  -7   1       55.57       58.90      1.49 o
   2  -7   1        0.03       -0.62      0.52 o
   3  -7   1        0.39        0.86      0.61 o
   4  -7   1       10.33        9.79      1.40 o
   5  -7   1        6.83        8.38      1.14 o
  -7  -6   1        5.87        8.43      0.93 o
  -6  -6   1        4.12        3.65      0.78 o
  -5  -6   1       11.84       12.67      1.28 o
  -4  -6   1        0.01        0.05      0.62 o
  -3  -6   1      213.60      222.58      3.59 o
  -2  -6   1      150.54      159.62      2.55 o
  -1  -6   1       12.40       13.07      0.62 o
   0  -6   1       47.64       52.03      1.15 o
   1  -6   1       67.52       68.35      1.49 o
   2  -6   1        0.13       -0.11      0.54 o
   3  -6   1       18.56       21.24      1.14 o
   4  -6   1        0.24        1.05      0.52 o
   5  -6   1        0.80        0.67      0.67 o
   6  -6   1        9.24        9.81      1.22 o
  -8  -5   1       16.16       19.19      1.94 o
  -7  -5   1        1.02       -0.13      0.60 o
  -6  -5   1       44.13       41.25      1.53 o
  -5  -5   1        1.53        1.89      0.60 o
  -4  -5   1        0.98        0.00      0.47 o
  -3  -5   1      102.47       98.51      1.90 o
  -2  -5   1      202.95      206.76      2.67 o
  -1  -5   1        0.15        0.15      0.20 o
   0  -5   1      139.39      138.47      3.70 o
   1  -5   1       30.68       27.20      0.69 o
   2  -5   1        7.93        7.75      0.50 o
   3  -5   1       14.78       16.58      2.84 o
   4  -5   1       13.88       15.74      0.87 o
   5  -5   1        3.72        5.03      0.66 o
   6  -5   1       16.88       21.01      2.26 o
  -8  -4   1        0.35        0.98      2.91 o
  -7  -4   1        1.83        2.29      1.08 o
  -6  -4   1      116.71      118.88      2.53 o
  -5  -4   1        0.55        0.51      0.51 o
  -4  -4   1       57.71       53.54      1.39 o
  -3  -4   1       36.21       37.88      1.41 o
  -2  -4   1      235.01      257.24      3.17 o
  -1  -4   1      595.24      634.69      7.20 o
   0  -4   1       23.48       16.63      0.68 o
   1  -4   1        0.60        0.81      0.22 o
   2  -4   1        4.37        5.86      0.37 o
   3  -4   1        7.63        7.89      0.63 o
   4  -4   1        2.30        2.70      0.57 o
   5  -4   1        0.00       -0.61      0.40 o
   6  -4   1        0.06        0.89      0.55 o
  -8  -3   1        3.36        4.83      1.14 o
  -7  -3   1        0.42        2.59      0.91 o
  -6  -3   1        7.24        7.38      0.82 o
  -5  -3   1      145.94      143.58      2.74 o
  -4  -3   1       26.87       26.84      0.98 o
  -3  -3   1       16.26       11.36      0.62 o
  -2  -3   1      411.20      435.14      4.99 o
  -1  -3   1      598.63      535.39      7.03 o
   0  -3   1       93.53       99.80      1.37 o
   1  -3   1       46.91       52.03      1.00 o
   2  -3   1      241.80      232.09      3.32 o
   3  -3   1     1356.94     1433.88     18.24 o
   4  -3   1       25.82       23.20      1.08 o
   5  -3   1        9.25        9.14      0.73 o
   6  -3   1        8.76        9.75      0.85 o
   7  -3   1        1.43        0.14      0.83 o
  -8  -2   1       29.86       35.98      1.98 o
  -7  -2   1        0.07        1.08      1.18 o
  -6  -2   1       82.21       78.85      4.09 o
  -5  -2   1      428.65      416.93      6.09 o
  -4  -2   1       15.39       12.82      0.70 o
  -3  -2   1        0.28        0.31      0.31 o
  -2  -2   1      563.73      591.56      7.82 o
  -1  -2   1      920.69      892.30      9.89 o
   0  -2   1      222.19      241.48      2.79 o
   1  -2   1        0.16        0.32      0.14 o
   2  -2   1       89.55       88.28      1.74 o
   3  -2   1       28.57       30.39      0.87 o
   4  -2   1      213.62      221.28      4.27 o
   5  -2   1        0.34       -0.10      0.36 o
   6  -2   1        0.12       -0.43      0.47 o
   7  -2   1        0.41        1.78      0.83 o
  -8  -1   1       24.96       26.50      2.59 o
  -7  -1   1        0.28        0.59      0.83 o
  -6  -1   1       56.16       59.27      2.13 o
  -5  -1   1      203.37      199.60      3.32 o
  -4  -1   1        0.11        0.58      0.27 o
  -3  -1   1        9.72        8.50      0.33 o
  -2  -1   1        3.99        3.52      0.63 o
  -1  -1   1     3643.43     3709.40     46.80 o
   0  -1   1        2.79       13.81      0.23 o
   1  -1   1     5742.73     6161.05     75.70 o
   2  -1   1        6.21        3.69      0.31 o
   3  -1   1       12.69       11.79      0.78 o
   4  -1   1        3.50        4.01      0.44 o
   5  -1   1      252.70      245.07      4.80 o
   6  -1   1       75.53       81.70      2.51 o
   7  -1   1        4.44        1.83      1.62 o
  -8   0   1        1.87        1.25      1.14 o
  -7   0   1        1.30        1.72      1.08 o
  -5   0   1        9.00        7.76      0.91 o
  -4   0   1       82.40       88.29      1.44 o
  -3   0   1      101.45      103.42      1.50 o
  -2   0   1      223.44      202.45      2.45 o
  -1   0   1        3.36        3.70      0.25 o
   1   0   1     1983.16     2060.71     22.65 o
   2   0   1      270.95      269.39      3.18 o
   3   0   1        0.03        0.07      0.15 o
   4   0   1        0.07        0.34      0.31 o
   5   0   1       38.50       36.54      1.14 o
   6   0   1      153.96      153.12      3.58 o
   7   0   1        1.71        2.55      0.83 o
   8   0   1       32.01       36.16      1.96 o
  -7   1   1        2.17        3.55      0.91 o
  -6   1   1       37.15       32.58      2.26 o
  -5   1   1       17.84       18.69      0.89 o
  -4   1   1      159.68      168.52      2.34 o
  -3   1   1     1422.45     1598.97     17.65 o
  -2   1   1      979.79     1049.39     11.59 o
  -1   1   1       60.37       68.08      0.94 o
   0   1   1      101.89       99.98      1.37 o
   1   1   1     2830.33     2973.80     32.35 o
   2   1   1      228.20      218.07      2.58 o
   3   1   1        4.56        8.20      0.37 o
   4   1   1        3.87        5.41      0.41 o
   5   1   1       62.92       59.02      1.42 o
   6   1   1       16.77       16.28      1.29 o
   7   1   1        1.07        0.30      0.72 o
   8   1   1       12.14       15.20      1.44 o
  -7   2   1        3.62        4.48      1.40 o
  -6   2   1        0.31        0.97      0.97 o
  -5   2   1        2.39        3.25      0.57 o
  -4   2   1        1.37        0.43      0.41 o
  -3   2   1      121.53      121.46      1.72 o
  -2   2   1        6.37        8.54      0.34 o
  -1   2   1       44.66       44.52      0.69 o
   0   2   1      642.26      643.75      8.31 o
   1   2   1     6636.76     7183.74     77.89 o
   2   2   1       90.75       94.89      1.31 o
   3   2   1       40.95       39.19      0.76 o
   4   2   1       49.73       53.45      1.00 o
   5   2   1        5.83        6.87      1.01 o
   6   2   1      335.00      329.81      6.32 o
   7   2   1       18.99       21.27      1.37 o
   8   2   1        0.29        1.27      0.97 o
  -7   3   1        0.41        1.41      0.98 o
  -6   3   1       34.40       32.22      1.59 o
  -5   3   1       12.74       13.27      0.82 o
  -4   3   1       15.48       12.27      1.06 o
  -3   3   1      247.32      268.78      3.42 o
  -2   3   1      197.24      188.18      2.45 o
  -1   3   1       49.60       43.45      1.29 o
   0   3   1      298.95      301.35      4.09 o
   1   3   1        2.58        3.99      0.34 o
   2   3   1       67.15       68.93      1.04 o
   3   3   1       28.01       24.80      0.68 o
   4   3   1        0.86        0.05      0.18 o
   5   3   1       17.74       15.61      0.85 o
   6   3   1      232.54      230.34      4.80 o
   7   3   1       17.29       18.16      1.37 o
   8   3   1       15.06       16.99      1.44 o
  -6   4   1       33.75       28.24      1.27 o
  -5   4   1        1.03        1.55      0.53 o
  -4   4   1        0.97        1.01      0.44 o
  -3   4   1       70.94       66.32      1.63 o
  -2   4   1       21.70       19.88      0.59 o
  -1   4   1      123.89      123.83      1.69 o
   0   4   1      106.77      107.00      1.78 o
   1   4   1      137.29      135.33      2.11 o
   2   4   1      350.15      363.37      4.27 o
   3   4   1     1139.07     1279.32     14.27 o
   4   4   1        2.56        4.68      0.90 o
   5   4   1       26.18       21.82      1.51 o
   6   4   1        7.32        8.65      0.76 o
   7   4   1        0.72        1.72      0.83 o
   8   4   1        8.08       10.20      1.22 o
  -6   5   1        1.53        1.80      0.83 o
  -5   5   1       28.74       27.88      1.44 o
  -4   5   1        7.44        7.81      0.70 o
  -3   5   1        4.11        4.78      0.53 o
  -2   5   1       25.74       24.53      1.83 o
  -1   5   1        9.21       11.63      0.56 o
   0   5   1      110.12      101.06      1.78 o
   1   5   1        0.68        1.99      0.31 o
   2   5   1       58.86       61.64      1.00 o
   3   5   1        0.71        1.56      0.32 o
   4   5   1        5.15        5.36      0.56 o
   5   5   1        2.01        4.01      0.64 o
   6   5   1       24.52       23.80      1.55 o
   7   5   1        4.41        6.23      1.07 o
   8   5   1        3.45        6.37      1.22 o
  -6   6   1        6.34        5.20      0.98 o
  -5   6   1        5.27        5.90      1.29 o
  -4   6   1        2.62        2.62      0.67 o
  -3   6   1        0.03        1.17      0.52 o
  -2   6   1        0.30        0.32      0.54 o
  -1   6   1      106.08      105.09      1.99 o
   0   6   1      610.86      593.94      8.11 o
   1   6   1        6.44        6.13      0.64 o
   2   6   1       16.10       15.09      0.54 o
   3   6   1       38.26       40.22      0.95 o
   4   6   1       14.62       18.15      0.85 o
   5   6   1       42.82       40.12      1.36 o
   6   6   1        9.42        7.51      1.21 o
   7   6   1        1.55        1.38      0.68 o
   8   6   1        6.25        7.22      1.22 o
  -5   7   1        2.70        3.14      1.18 o
  -4   7   1        3.20        2.06      0.83 o
  -3   7   1        3.75        5.14      0.83 o
  -2   7   1        1.42        1.37      0.97 o
  -1   7   1       53.85       53.63      1.41 o
   0   7   1       85.26       83.19      1.77 o
   1   7   1        9.06        8.15      0.60 o
   2   7   1       23.78       21.39      1.31 o
   3   7   1        2.66        3.33      0.53 o
   4   7   1        0.14        0.19      1.40 o
   5   7   1       16.56       14.30      1.22 o
   6   7   1        1.70       -0.20      0.61 o
   7   7   1        1.10        1.17      0.73 o
  -4   8   1        0.65        0.78      0.72 o
  -3   8   1       13.58       15.04      2.05 o
  -2   8   1       21.46       19.26      2.37 o
  -1   8   1        3.10        3.56      0.57 o
   0   8   1        3.35        2.71      0.53 o
   1   8   1       32.26       33.07      1.20 o
   2   8   1       35.70       33.00      1.16 o
   3   8   1       27.07       24.38      1.83 o
   4   8   1        0.99        0.97      0.76 o
   5   8   1       31.34       29.24      1.72 o
   6   8   1        6.38        6.79      1.19 o
   7   8   1        0.79       -0.48      0.97 o
  -3   9   1      123.49      118.28      4.74 o
  -2   9   1        2.21        3.55      0.88 o
  -1   9   1        3.06        2.84      0.72 o
   0   9   1        1.01        0.91      0.53 o
   1   9   1        1.95        3.10      0.60 o
   2   9   1       48.54       52.77      1.51 o
   3   9   1       19.37       19.21      1.37 o
   4   9   1        1.17        1.78      0.83 o
   5   9   1       47.52       45.62      2.05 o
   6   9   1       21.45       19.06      1.59 o
   7   9   1        0.59        1.59      2.80 o
  -2  10   1       41.16       39.97      2.05 o
  -1  10   1        0.60       -0.73      0.72 o
   0  10   1        0.00       -0.08      0.55 o
   1  10   1        0.02        0.83      0.55 o
   2  10   1        7.84        8.46      0.82 o
   3  10   1       10.28        8.49      1.22 o
   4  10   1        3.95        3.94      0.98 o
   5  10   1        7.99        8.24      1.22 o
   6  10   1        0.96        0.78      0.98 o
  -1  11   1        0.00       -0.29      0.88 o
   0  11   1        1.77        0.74      0.75 o
   1  11   1        0.21       -0.01      0.61 o
   2  11   1       11.89       13.97      1.29 o
   3  11   1        9.33       10.34      1.29 o
   4  11   1        0.04       -0.43      0.83 o
   5  11   1        1.16        1.26      0.98 o
   1  12   1        0.15        0.68      1.08 o
   2  12   1        6.49        6.74      1.22 o
   3  12   1       37.99       39.01      2.13 o
  -4 -11   2        3.89        4.09      1.22 o
  -3 -11   2        0.64        0.03      0.98 o
  -2 -11   2        4.34        4.67      1.07 o
  -1 -11   2        0.16        2.15      1.72 o
   0 -11   2        1.49        2.30      0.91 o
  -5 -10   2        5.60        5.84      1.62 o
  -4 -10   2        8.58        9.52      1.37 o
  -3 -10   2        0.01       -0.86      1.29 o
  -2 -10   2       18.93       24.19      1.62 o
  -1 -10   2        7.83        9.63      0.89 o
   0 -10   2        0.76        0.17      0.72 o
   1 -10   2        2.08        1.98      0.75 o
   2 -10   2        0.03       -1.03      0.75 o
  -6  -9   2        2.08        2.33      1.29 o
  -5  -9   2        9.35        9.88      1.29 o
  -4  -9   2        0.13       -1.08      0.72 o
  -3  -9   2        0.10        0.65      0.76 o
  -2  -9   2       19.07       21.40      1.83 o
  -1  -9   2        5.99        9.20      1.10 o
   0  -9   2        2.75        2.70      0.68 o
   1  -9   2        7.97        8.62      0.98 o
   2  -9   2        1.11        0.73      0.72 o
   3  -9   2        8.00       11.06      1.29 o
  -6  -8   2        8.07        7.36      1.29 o
  -5  -8   2        1.15        0.07      0.88 o
  -4  -8   2        6.69        8.41      1.07 o
  -3  -8   2       16.91       15.66      1.22 o
  -2  -8   2        0.82        0.43      0.61 o
  -1  -8   2        0.23       -0.22      0.56 o
   0  -8   2        0.00       -0.11      0.74 o
   1  -8   2       28.03       27.37      1.37 o
   2  -8   2        5.73        5.51      1.51 o
   3  -8   2        1.57        1.48      0.67 o
   4  -8   2        0.00        0.95      0.72 o
  -7  -7   2        0.20        1.59      1.10 o
  -6  -7   2        9.68       10.37      1.06 o
  -5  -7   2        6.74        5.12      0.85 o
  -4  -7   2        0.02        0.65      0.53 o
  -3  -7   2       57.44       58.21      2.05 o
  -2  -7   2        7.20        6.58      0.60 o
  -1  -7   2        0.08        0.75      0.42 o
   0  -7   2        1.86        1.94      0.47 o
   1  -7   2       39.07       38.03      1.72 o
   2  -7   2        0.23       -0.43      0.52 o
   3  -7   2        0.16       -0.77      0.52 o
   4  -7   2        0.53        1.10      0.67 o
   5  -7   2        0.19        2.20      0.86 o
  -7  -6   2        0.12        1.71      0.73 o
  -6  -6   2        0.01        0.94      0.78 o
  -5  -6   2        4.48        4.35      0.73 o
  -4  -6   2        4.72        4.59      0.66 o
  -3  -6   2        3.38        4.97      0.60 o
  -2  -6   2        0.07        0.23      0.29 o
  -1  -6   2       12.67       12.08      0.54 o
   0  -6   2        0.63        0.06      0.25 o
   1  -6   2       75.79       79.36      1.39 o
   2  -6   2        0.24       -0.09      0.52 o
   3  -6   2        5.63        6.04      0.76 o
   4  -6   2        0.02        0.22      0.65 o
   5  -6   2        0.00       -0.34      0.67 o
  -7  -5   2       13.63       16.52      2.05 o
  -6  -5   2      114.76      110.84      2.53 o
  -5  -5   2      156.21      155.20      2.98 o
  -4  -5   2        6.87        5.55      0.75 o
  -3  -5   2       18.89       21.89      1.30 o
  -2  -5   2       77.37       85.51      2.18 o
  -1  -5   2       43.72       39.27      0.84 o
   0  -5   2        7.17        6.15      0.37 o
   1  -5   2       11.12       11.43      0.48 o
   2  -5   2        7.10        8.44      0.77 o
   3  -5   2       19.15       21.12      0.91 o
   4  -5   2        0.30        0.43      0.44 o
   5  -5   2        0.88        1.03      0.53 o
   6  -5   2        2.02        2.18      0.70 o
  -8  -4   2        4.82        7.20      1.29 o
  -7  -4   2       10.25       13.20      1.94 o
  -6  -4   2      163.66      169.65      3.53 o
  -5  -4   2      348.86      335.72      5.22 o
  -4  -4   2        1.18        1.51      0.47 o
  -3  -4   2        1.87        3.13      0.50 o
  -2  -4   2      284.23      282.03      3.46 o
  -1  -4   2       48.71       43.60      0.82 o
   0  -4   2       24.73       23.45      0.59 o
   1  -4   2        2.63        3.55      0.38 o
   2  -4   2      100.98       96.86      2.11 o
   3  -4   2       17.49       17.67      0.78 o
   4  -4   2      109.32      115.85      2.24 o
   5  -4   2        1.97        1.92      0.53 o
   6  -4   2        0.51        1.21      0.64 o
  -8  -3   2        0.09        0.60      2.05 o
  -7  -3   2        1.08        1.45      2.26 o
  -6  -3   2       38.65       35.84      1.36 o
  -5  -3   2      253.44      250.74      4.15 o
  -4  -3   2        1.00        0.23      0.36 o
  -3  -3   2       19.88       15.60      0.70 o
  -2  -3   2        2.29        1.84      0.38 o
  -1  -3   2      339.95      316.99      3.71 o
   0  -3   2       99.35       88.09      1.80 o
   1  -3   2      249.77      248.05      3.04 o
   2  -3   2       60.35       57.79      0.98 o
   3  -3   2      110.21      101.28      1.87 o
   4  -3   2        4.12        4.53      0.53 o
   5  -3   2        0.18        0.34      0.44 o
   6  -3   2        0.06        0.05      0.47 o
   7  -3   2        1.06        1.31      1.40 o
  -8  -2   2        8.20       11.78      1.44 o
  -7  -2   2       18.29       19.04      2.59 o
  -6  -2   2        8.14        9.10      1.07 o
  -5  -2   2      162.57      165.67      3.15 o
  -4  -2   2       63.90       58.93      1.45 o
  -3  -2   2       65.60       60.96      1.28 o
  -2  -2   2       92.42       89.43      1.53 o
  -1  -2   2      264.40      265.82      3.12 o
   0  -2   2    28940.95    21545.07    458.48 o
   1  -2   2       56.82       63.07      0.98 o
   2  -2   2        0.10        0.14      0.25 o
   3  -2   2       12.80       12.01      0.62 o
   4  -2   2        0.91        2.24      0.44 o
   5  -2   2       68.06       69.64      1.70 o
   6  -2   2        0.80        1.21      0.57 o
   7  -2   2        1.60        1.21      0.83 o
  -8  -1   2       41.85       54.29      3.23 o
  -7  -1   2        8.09       10.48      1.22 o
  -6  -1   2        0.01        0.04      1.94 o
  -5  -1   2      178.51      181.64      3.15 o
  -4  -1   2      135.80      126.37      3.88 o
  -3  -1   2       62.83       60.14      0.96 o
  -2  -1   2       87.66       91.47      1.53 o
  -1  -1   2       14.14        9.53      0.65 o
   0  -1   2     1406.83     1365.45     14.95 o
   1  -1   2     2414.60     2562.09     27.93 o
   2  -1   2        0.03        0.50      0.25 o
   3  -1   2       13.09       11.21      0.50 o
   4  -1   2      148.66      143.76      2.44 o
   5  -1   2       22.98       20.77      0.95 o
   6  -1   2        3.34        2.37      1.51 o
   7  -1   2       13.66       15.78      1.37 o
  -7   0   2        0.00       -0.51      0.83 o
  -6   0   2       10.85       11.19      1.14 o
  -5   0   2      169.95      159.14      3.50 o
  -4   0   2       63.09       64.72      1.16 o
  -3   0   2       12.78       20.78      0.54 o
  -2   0   2       47.93       42.29      0.72 o
  -1   0   2        1.70        3.04      0.34 o
   0   0   2      632.65      602.56      9.65 o
   1   0   2      218.92      190.84      2.23 o
   2   0   2       40.91       43.98      0.72 o
   3   0   2        4.64        4.50      0.28 o
   4   0   2        1.05        1.19      0.18 o
   5   0   2      183.87      185.85      3.06 o
   6   0   2       14.39       14.45      1.22 o
   7   0   2        4.04        4.83      0.98 o
   8   0   2        6.57        8.82      1.29 o
  -7   1   2        0.01        1.59      0.83 o
  -6   1   2       33.75       31.89      1.59 o
  -5   1   2       15.37       12.43      1.07 o
  -4   1   2       39.38       36.31      0.87 o
  -3   1   2      938.97     1109.18     12.43 o
  -2   1   2      644.49      621.32      7.05 o
  -1   1   2       71.29       60.46      0.86 o
   0   1   2      403.83      394.49      8.62 o
   1   1   2      678.82      742.41      8.20 o
   2   1   2       83.23       88.47      1.21 o
   3   1   2      374.90      371.06      6.80 o
   4   1   2        7.45        6.64      0.37 o
   5   1   2      301.93      297.04      4.43 o
   6   1   2      670.67      704.19     12.03 o
   7   1   2        9.17        9.34      1.07 o
   8   1   2        0.02        1.59      0.86 o
  -7   2   2        2.30        1.62      0.91 o
  -6   2   2       28.43       25.14      1.72 o
  -5   2   2        1.19        0.44      0.47 o
  -4   2   2        5.08        5.88      0.57 o
  -3   2   2        2.67        2.86      0.29 o
  -2   2   2     2394.12     2765.95     30.20 o
  -1   2   2      195.75      188.66      2.49 o
   0   2   2      548.18      548.71      7.08 o
   1   2   2      304.31      310.31      3.55 o
   2   2   2     1059.92     1127.60     12.45 o
   3   2   2      352.56      406.14      4.79 o
   4   2   2       32.75       34.80      0.78 o
   5   2   2      158.97      151.51      2.22 o
   6   2   2        4.54        6.45      0.91 o
   7   2   2        4.97        4.32      0.91 o
   8   2   2        4.58        5.26      0.98 o
  -7   3   2        1.37        0.27      0.98 o
  -6   3   2        1.79        2.12      0.83 o
  -5   3   2        9.12        9.32      1.54 o
  -4   3   2        5.11        6.79      0.79 o
  -3   3   2       17.91       18.00      0.61 o
  -2   3   2      241.11      245.23      3.04 o
  -1   3   2       74.24       76.19      1.13 o
   0   3   2      122.01      118.27      1.86 o
   1   3   2      539.82      547.77      7.20 o
   2   3   2       92.54       91.37      1.29 o
   3   3   2      716.40      858.92      9.65 o
   4   3   2      135.98      139.16      1.99 o
   5   3   2       33.24       34.87      1.11 o
   6   3   2       58.44       55.07      1.98 o
   7   3   2        3.43        3.77      0.91 o
   8   3   2        4.95        6.37      1.14 o
  -6   4   2        0.16        1.02      1.83 o
  -5   4   2       25.18       25.07      1.07 o
  -4   4   2        1.43        1.18      0.53 o
  -3   4   2       14.82       16.67      0.61 o
  -2   4   2        7.96        8.83      0.43 o
  -1   4   2      216.07      213.32      2.66 o
   0   4   2       55.64       61.13      1.16 o
   1   4   2      280.26      296.72      4.17 o
   2   4   2        4.58        5.62      0.63 o
   3   4   2      663.47      771.26      8.76 o
   4   4   2       39.05       41.53      0.92 o
   5   4   2        3.13        2.18      0.55 o
   6   4   2        5.65        5.42      0.70 o
   7   4   2        5.10        4.63      1.51 o
   8   4   2        0.25       -0.11      0.91 o
  -6   5   2        0.20        0.32      0.76 o
  -5   5   2        2.83        3.59      0.70 o
  -4   5   2        5.60        6.39      0.66 o
  -3   5   2        0.98        0.53      0.74 o
  -2   5   2       14.83       14.98      0.59 o
  -1   5   2       68.42       67.62      1.12 o
   0   5   2        4.90        8.21      0.82 o
   1   5   2       81.54       89.65      1.66 o
   2   5   2       17.00       21.64      0.56 o
   3   5   2      171.18      196.48      2.62 o
   4   5   2        1.16       -0.14      0.29 o
   5   5   2        2.27        0.90      0.47 o
   6   5   2        5.38        5.18      0.91 o
   7   5   2       20.30       23.09      1.52 o
   8   5   2        3.31        5.72      1.18 o
  -5   6   2       11.87       11.46      1.14 o
  -4   6   2        2.52        3.63      1.08 o
  -3   6   2        6.54        5.42      0.76 o
  -2   6   2        0.31        0.69      0.40 o
  -1   6   2        0.49        0.06      0.54 o
   0   6   2      513.45      561.59      7.70 o
   1   6   2       20.00       23.62      0.82 o
   2   6   2       53.24       51.78      1.23 o
   3   6   2       10.23       11.31      0.62 o
   4   6   2       29.97       32.77      1.11 o
   5   6   2        0.51        0.08      0.53 o
   6   6   2        0.03       -0.54      0.47 o
   7   6   2        0.51        1.97      0.77 o
   8   6   2        5.49        7.78      2.69 o
  -5   7   2        0.01       -0.22      1.08 o
  -4   7   2       44.90       43.74      2.59 o
  -3   7   2      135.11      143.85      3.43 o
  -2   7   2       14.29       12.96      0.98 o
  -1   7   2        0.06       -0.47      0.40 o
   0   7   2        7.88        8.13      0.62 o
   1   7   2      190.66      187.42      7.12 o
   2   7   2        0.12        0.14      0.37 o
   3   7   2       12.44       11.35      0.75 o
   4   7   2        2.10        2.42      0.67 o
   5   7   2       20.49       18.18      1.51 o
   6   7   2        0.24        0.78      1.51 o
   7   7   2        6.67        6.46      1.03 o
  -4   8   2       33.16       33.37      1.75 o
  -3   8   2       16.89       18.91      1.29 o
  -2   8   2        1.59        1.63      1.08 o
  -1   8   2        0.45        0.00      0.40 o
   0   8   2        0.88        1.29      0.53 o
   1   8   2        4.42        3.91      0.92 o
   2   8   2       71.20       69.28      1.69 o
   3   8   2      107.41      104.07      2.23 o
   4   8   2       55.22       53.77      2.59 o
   5   8   2        0.85        1.47      0.83 o
   6   8   2       16.32       15.75      1.44 o
   7   8   2        0.30        0.18      1.51 o
  -3   9   2        8.06        8.45      1.22 o
  -2   9   2        0.69        0.04      0.72 o
  -1   9   2        1.01        1.51      1.72 o
   0   9   2        0.35        0.33      0.53 o
   1   9   2       25.52       29.35      1.20 o
   2   9   2       17.62       19.33      1.15 o
   3   9   2       58.19       62.19      3.02 o
   4   9   2       16.17       17.08      1.40 o
   5   9   2       12.52       11.85      1.22 o
   6   9   2       31.91       27.44      2.80 o
   7   9   2        0.42        0.60      0.98 o
  -2  10   2       20.43       19.21      2.37 o
  -1  10   2        0.59        0.43      0.72 o
   0  10   2        4.75        6.47      0.78 o
   1  10   2        8.74       11.52      0.95 o
   2  10   2       56.65       61.39      1.73 o
   3  10   2       79.78       73.50      2.51 o
   4  10   2        4.16        2.64      2.05 o
   5  10   2        1.87        2.05      0.97 o
   6  10   2        0.02       -0.11      0.91 o
  -1  11   2        0.23       -0.84      1.40 o
   0  11   2        0.02       -0.12      1.08 o
   1  11   2        1.31        2.15      0.73 o
   2  11   2       25.58       28.25      1.32 o
   3  11   2        1.74        2.59      0.91 o
   4  11   2        0.13       -1.18      0.83 o
   5  11   2        0.01        1.28      0.98 o
   1  12   2        0.15       -0.96      0.75 o
   2  12   2        1.45        1.76      0.83 o
   3  12   2        0.70       -0.65      1.08 o
  -3 -11   3        4.70        3.77      1.22 o
  -2 -11   3        7.77        8.86      2.26 o
  -5 -10   3        2.16        0.40      1.03 o
  -4 -10   3        0.45        0.86      0.91 o
  -3 -10   3        1.06        0.97      0.91 o
  -2 -10   3        4.02        5.23      1.08 o
  -1 -10   3        0.10        0.13      0.88 o
   0 -10   3       22.60       22.63      1.50 o
   1 -10   3        0.60        1.08      0.83 o
   2 -10   3        0.07       -1.24      0.83 o
  -5  -9   3        0.50       -1.40      1.18 o
  -4  -9   3        0.18       -0.39      0.83 o
  -3  -9   3        0.39       -0.84      0.97 o
  -2  -9   3        0.10        0.00      0.76 o
  -1  -9   3        3.31        5.23      0.73 o
   0  -9   3        1.96        2.07      0.72 o
   1  -9   3       15.85       14.89      1.40 o
   2  -9   3        0.17        0.86      1.62 o
   3  -9   3        0.05       -0.90      0.86 o
  -6  -8   3        2.91        3.68      1.19 o
  -5  -8   3        5.19        6.04      1.14 o
  -4  -8   3        1.30        1.06      0.83 o
  -3  -8   3        9.88       13.21      3.77 o
  -2  -8   3       19.08       16.92      1.22 o
  -1  -8   3        4.43        4.42      0.60 o
   0  -8   3        6.36        7.45      0.98 o
   1  -8   3       13.11       11.20      0.98 o
   2  -8   3        1.43        1.51      0.72 o
   3  -8   3        0.50        2.03      0.72 o
   4  -8   3        0.92        0.47      0.72 o
  -7  -7   3        0.03        0.71      0.98 o
  -6  -7   3        2.55        1.82      0.97 o
  -5  -7   3        5.09        5.49      0.81 o
  -4  -7   3        1.30        1.67      0.60 o
  -3  -7   3       30.07       27.10      3.34 o
  -2  -7   3       66.62       64.46      2.05 o
  -1  -7   3        0.09       -0.06      0.49 o
   0  -7   3       15.73       18.36      0.95 o
   1  -7   3        2.43        2.87      0.67 o
   2  -7   3        2.31        2.75      0.97 o
   3  -7   3        1.07        1.24      0.67 o
   4  -7   3        0.75        0.65      0.67 o
   5  -7   3        0.33        1.05      0.75 o
  -7  -6   3        0.13        0.51      0.78 o
  -6  -6   3        6.38        6.11      0.93 o
  -5  -6   3        8.95        9.78      1.04 o
  -4  -6   3       12.83       13.14      0.91 o
  -3  -6   3       15.41       17.22      0.95 o
  -2  -6   3      135.48      149.40      2.95 o
  -1  -6   3        6.11        7.04      0.49 o
   0  -6   3       11.22       10.09      0.49 o
   1  -6   3        0.78        0.43      0.29 o
   2  -6   3        0.53        0.65      0.40 o
   3  -6   3        0.34       -0.22      0.52 o
   4  -6   3        0.92        2.39      0.75 o
   5  -6   3        0.09        0.54      0.61 o
  -7  -5   3        3.69        5.37      0.91 o
  -6  -5   3        0.98        0.71      0.73 o
  -5  -5   3       96.32      102.74      2.32 o
  -4  -5   3       31.17       34.10      1.44 o
  -3  -5   3       15.57       14.97      0.82 o
  -2  -5   3      130.33      148.88      4.07 o
  -1  -5   3      332.43      331.33      4.11 o
   0  -5   3        1.74        3.29      0.34 o
   1  -5   3        7.67        8.35      0.45 o
   2  -5   3        2.33        1.21      0.40 o
   3  -5   3      252.86      234.17      8.84 o
   4  -5   3        3.33        3.30      0.62 o
   5  -5   3        0.93        1.72      0.57 o
   6  -5   3        0.22        0.70      0.60 o
  -7  -4   3        2.20        3.32      1.83 o
  -6  -4   3        2.76        3.11      0.73 o
  -5  -4   3      537.74      528.96      7.70 o
  -4  -4   3      105.23       94.02      2.56 o
  -3  -4   3        0.44        0.94      0.42 o
  -2  -4   3      244.90      262.98      3.26 o
  -1  -4   3       18.38       18.61      1.29 o
   0  -4   3        2.15        3.66      0.32 o
   1  -4   3        1.03        3.30      0.32 o
   2  -4   3       18.76       20.94      0.93 o
   3  -4   3       49.21       50.42      1.27 o
   4  -4   3       97.50      101.80      2.59 o
   5  -4   3        0.01        0.91      0.47 o
   6  -4   3        0.00       -0.70      0.47 o
  -7  -3   3        5.30        7.01      1.14 o
  -6  -3   3        7.18        6.97      2.05 o
  -5  -3   3        4.68        4.25      0.73 o
  -4  -3   3       46.66       42.35      1.28 o
  -3  -3   3        1.13        1.47      0.42 o
  -2  -3   3        0.40        1.40      0.19 o
  -1  -3   3       44.61       40.14      0.85 o
   0  -3   3       33.12       30.44      0.65 o
   1  -3   3      938.95     1003.43     11.19 o
   2  -3   3       27.97       22.20      0.62 o
   3  -3   3        1.92        1.65      0.37 o
   4  -3   3        3.05        2.23      0.50 o
   5  -3   3       39.51       40.54      1.32 o
   6  -3   3       26.06       25.35      1.20 o
   7  -3   3        2.30        2.30      0.90 o
  -7  -2   3        7.48        7.23      1.51 o
  -6  -2   3        5.25        5.89      0.70 o
  -5  -2   3       15.98       15.21      1.22 o
  -4  -2   3        1.28        1.26      0.47 o
  -3  -2   3      208.43      191.27      3.03 o
  -2  -2   3        3.86        3.32      0.37 o
  -1  -2   3       14.34       13.43      0.40 o
   0  -2   3     2846.15     2792.02     30.38 o
   1  -2   3      772.48      742.44      8.34 o
   2  -2   3        5.15        5.34      0.37 o
   3  -2   3        1.03        2.85      0.52 o
   4  -2   3       13.03       11.60      0.70 o
   5  -2   3        5.32        6.59      1.15 o
   6  -2   3       66.23       68.89      1.86 o
   7  -2   3        0.72        0.88      0.83 o
  -7  -1   3       16.61       17.89      1.40 o
  -6  -1   3       24.36       20.93      1.37 o
  -5  -1   3       17.04       17.90      0.95 o
  -4  -1   3      352.27      362.87      5.98 o
  -3  -1   3       58.69       70.12      2.59 o
  -2  -1   3      317.39      333.82      4.64 o
  -1  -1   3       16.40       16.19      0.53 o
   0  -1   3      130.21      149.79      2.07 o
   1  -1   3    15229.31    15623.00    168.74 o
   2  -1   3       10.40        9.45      0.44 o
   3  -1   3       70.03       74.28      1.45 o
   4  -1   3       43.48       41.21      1.12 o
   5  -1   3        3.86        3.65      0.57 o
   6  -1   3       10.13        9.82      0.85 o
   7  -1   3        1.37        0.08      0.83 o
  -7   0   3        0.45        0.84      0.83 o
  -6   0   3        7.44        7.13      1.62 o
  -5   0   3        9.72        8.61      0.73 o
  -4   0   3       46.51       42.46      0.94 o
  -3   0   3      189.74      208.61      2.68 o
  -2   0   3        4.38        4.56      0.47 o
  -1   0   3      282.97      259.76      3.04 o
   0   0   3     2081.42     2050.68     26.08 o
   1   0   3     5195.80     5427.49     58.86 o
   2   0   3      306.77      316.15      3.69 o
   3   0   3       15.84       12.82      1.09 o
   4   0   3        8.05        7.47      0.50 o
   5   0   3        0.28        1.12      0.44 o
   6   0   3      257.14      265.47      4.26 o
   7   0   3       29.33       27.04      1.59 o
   8   0   3        0.83       -0.09      0.88 o
  -7   1   3        3.80        6.17      1.51 o
  -6   1   3       21.26       19.90      2.48 o
  -5   1   3        8.80        5.83      0.91 o
  -4   1   3        5.72        6.24      0.50 o
  -3   1   3      844.15      937.93     10.57 o
  -2   1   3      409.09      399.10      4.65 o
  -1   1   3       82.57       84.11      1.64 o
   0   1   3        8.07        6.11      0.40 o
   1   1   3       57.00       68.65      0.94 o
   2   1   3       54.19       49.86      0.83 o
   3   1   3      213.78      233.52      2.88 o
   4   1   3        0.04        0.47      0.25 o
   5   1   3       24.84       23.38      0.89 o
   6   1   3      365.47      348.03      6.55 o
   7   1   3       35.16       33.56      1.75 o
   8   1   3        2.81        5.36      1.94 o
  -7   2   3        0.00        0.43      1.08 o
  -6   2   3       49.50       38.94      2.59 o
  -5   2   3        0.02        0.22      0.61 o
  -4   2   3       15.53       17.16      0.69 o
  -3   2   3       32.15       30.95      0.78 o
  -2   2   3      206.34      204.96      2.58 o
  -1   2   3        0.02        0.00      0.22 o
   0   2   3      168.16      162.66      1.98 o
   1   2   3       46.72       45.63      0.71 o
   2   2   3       94.93      112.31      1.53 o
   3   2   3      986.30     1124.48     12.56 o
   4   2   3       65.47       81.30      1.34 o
   5   2   3       40.54       37.12      1.11 o
   6   2   3      115.28      115.89      2.97 o
   7   2   3       31.37       28.00      2.37 o
   8   2   3        7.38        7.61      1.14 o
  -7   3   3        1.35        1.09      0.98 o
  -6   3   3       12.78       12.18      1.22 o
  -5   3   3       21.24       17.07      0.95 o
  -4   3   3        0.70        1.44      0.44 o
  -3   3   3        0.06       -0.13      0.25 o
  -2   3   3      407.37      434.82      5.14 o
  -1   3   3      119.89      108.10      1.47 o
   0   3   3      308.61      291.02      4.01 o
   1   3   3       67.27       77.99      1.09 o
   2   3   3      181.86      186.69      2.34 o
   3   3   3        6.85        4.68      0.45 o
   4   3   3        0.15        0.19      0.25 o
   5   3   3        0.24        0.39      0.27 o
   6   3   3        6.28        6.31      0.91 o
   7   3   3       11.98       13.64      1.94 o
   8   3   3        0.10       -0.32      0.76 o
  -6   4   3       13.95       12.72      1.22 o
  -5   4   3       11.19       10.94      0.82 o
  -4   4   3        0.34       -0.26      0.44 o
  -3   4   3        0.75        0.60      0.34 o
  -2   4   3       15.69       18.87      0.61 o
  -1   4   3        7.19        9.27      0.43 o
   0   4   3      820.15      840.16     10.96 o
   1   4   3       24.68       23.15      0.70 o
   2   4   3       73.04       79.51      1.65 o
   3   4   3        1.97        1.25      0.28 o
   4   4   3      249.65      296.71      3.76 o
   5   4   3       26.94       26.30      1.00 o
   6   4   3        2.40        0.99      0.47 o
   7   4   3        5.33        5.50      0.91 o
   8   4   3        0.03        1.10      0.83 o
  -6   5   3        2.49        3.23      1.29 o
  -5   5   3       25.35       25.90      1.44 o
  -4   5   3        0.00        0.22      0.51 o
  -3   5   3       22.30       20.86      0.87 o
  -2   5   3        5.14        5.19      0.43 o
  -1   5   3      167.93      177.33      2.82 o
   0   5   3      406.43      441.55      6.08 o
   1   5   3      452.72      455.59      6.24 o
   2   5   3       12.44       15.09      0.50 o
   3   5   3       40.00       44.25      0.96 o
   4   5   3        2.24        0.88      0.34 o
   5   5   3       71.95       61.15      2.12 o
   6   5   3        3.29        2.24      0.60 o
   7   5   3       26.70       22.14      1.44 o
   8   5   3        1.54        1.72      1.40 o
  -5   6   3        0.22       -0.22      0.72 o
  -4   6   3       10.13       10.64      1.40 o
  -3   6   3       40.25       38.74      1.62 o
  -2   6   3       66.17       67.10      1.57 o
  -1   6   3       58.99       53.58      2.62 o
   0   6   3       13.31       13.85      0.66 o
   1   6   3       30.45       25.88      1.06 o
   2   6   3        0.11        0.29      0.37 o
   3   6   3       34.97       36.04      0.90 o
   4   6   3       27.76       29.79      0.92 o
   5   6   3        0.21        0.48      0.53 o
   6   6   3       12.72       13.13      0.93 o
   7   6   3        5.96        6.84      1.18 o
   8   6   3        4.48        3.66      1.07 o
  -5   7   3        0.18       -0.74      1.08 o
  -4   7   3       12.16        9.92      1.07 o
  -3   7   3      342.83      360.82      6.78 o
  -2   7   3        2.48        2.71      0.67 o
  -1   7   3        9.14       12.12      1.64 o
   0   7   3       11.04       11.87      0.75 o
   1   7   3        2.58        2.68      0.50 o
   2   7   3       35.16       30.62      1.07 o
   3   7   3       25.86       24.76      1.07 o
   4   7   3        2.76        2.27      0.67 o
   5   7   3      114.29      101.49      2.89 o
   6   7   3       23.96       18.90      1.72 o
   7   7   3        3.68        3.25      0.98 o
   8   7   3        0.32        0.86      1.29 o
  -4   8   3        0.24        0.26      1.40 o
  -3   8   3       46.54       48.42      1.98 o
  -2   8   3      203.17      203.04      4.42 o
  -1   8   3        0.70        0.29      0.50 o
   0   8   3        4.45        4.21      0.57 o
   1   8   3       52.20       53.87      1.58 o
   2   8   3        2.71        2.83      0.57 o
   3   8   3       34.42       36.23      1.32 o
   4   8   3       34.96       34.58      1.68 o
   5   8   3       24.51       24.32      1.52 o
   6   8   3        0.84        0.43      0.83 o
   7   8   3        0.00       -0.06      0.83 o
  -3   9   3       18.68       18.87      1.44 o
  -2   9   3        4.36        3.04      1.94 o
  -1   9   3        0.42       -0.91      0.67 o
   0   9   3        2.81        2.72      0.57 o
   1   9   3        1.30        0.49      0.62 o
   2   9   3       58.59       61.98      1.66 o
   3   9   3        5.40        7.36      0.78 o
   4   9   3       17.26       16.11      1.29 o
   5   9   3        0.21        0.02      0.67 o
   6   9   3        0.54        0.71      0.83 o
   7   9   3        0.10        0.55      0.98 o
  -2  10   3        0.33       -0.54      0.88 o
  -1  10   3        0.83        0.84      0.83 o
   0  10   3        5.94        7.81      0.82 o
   1  10   3        0.08       -0.55      0.53 o
   2  10   3       47.77       46.55      1.77 o
   3  10   3      237.92      250.17      6.25 o
   4  10   3       11.46       11.54      1.94 o
   5  10   3        2.94        2.48      1.40 o
   6  10   3        0.18        0.65      0.88 o
  -1  11   3        0.00       -1.08      0.72 o
   0  11   3       11.40       16.24      1.44 o
   1  11   3        0.44        0.07      0.68 o
   2  11   3        9.00        9.66      1.07 o
   3  11   3       30.22       33.53      1.83 o
   4  11   3       18.20       16.03      1.44 o
   5  11   3        0.00        1.43      0.98 o
   1  12   3        0.06       -1.04      0.70 o
   2  12   3        1.83        2.80      0.91 o
   3  12   3        0.00       -0.54      1.18 o
   4  12   3        0.07        0.32      0.91 o
  -4 -10   4        1.68        1.39      1.03 o
  -3 -10   4        2.26        1.64      1.08 o
  -2 -10   4        3.83        4.53      1.07 o
  -1 -10   4        2.28        4.52      1.29 o
   0 -10   4        1.88        1.51      0.88 o
   1 -10   4        6.76        6.24      1.18 o
  -5  -9   4        2.03        1.14      1.03 o
  -4  -9   4        0.98        1.76      1.08 o
  -3  -9   4        1.79        3.38      1.51 o
  -2  -9   4        2.26        2.69      0.91 o
  -1  -9   4        1.24        1.29      0.83 o
   0  -9   4        0.13       -0.65      0.58 o
   1  -9   4       21.68       19.98      1.44 o
   2  -9   4        0.92        1.74      0.83 o
   3  -9   4        0.00       -0.13      0.97 o
  -6  -8   4        0.07        0.62      1.03 o
  -5  -8   4        0.06        0.83      0.98 o
  -4  -8   4        1.28        1.31      1.51 o
  -3  -8   4        0.07       -0.26      0.67 o
  -2  -8   4        1.92        2.35      1.40 o
  -1  -8   4        1.33        1.44      0.48 o
   0  -8   4        0.45       -0.05      0.67 o
   1  -8   4       16.63       21.27      1.29 o
   2  -8   4        2.37        2.11      0.75 o
   3  -8   4        0.28        0.19      0.67 o
   4  -8   4        0.01       -0.86      0.76 o
  -6  -7   4        9.76       10.02      1.60 o
  -5  -7   4       16.12       16.06      1.25 o
  -4  -7   4        6.88        7.71      1.21 o
  -3  -7   4        0.02        0.31      0.53 o
  -2  -7   4       50.72       51.41      1.94 o
  -1  -7   4       30.29       31.91      1.97 o
   0  -7   4        6.15        7.65      0.66 o
   1  -7   4       10.08        8.89      1.18 o
   2  -7   4        0.80        1.29      0.61 o
   3  -7   4        0.21       -0.77      0.65 o
   4  -7   4        0.69        1.34      0.67 o
   5  -7   4        0.02        0.32      0.76 o
  -7  -6   4        9.69       13.41      1.71 o
  -6  -6   4       54.74       57.43      1.90 o
  -5  -6   4      108.12      110.60      4.05 o
  -4  -6   4        0.05       -0.70      0.47 o
  -3  -6   4        1.73        1.61      0.57 o
  -2  -6   4        5.41        4.63      0.62 o
  -1  -6   4        1.36        1.11      0.39 o
   0  -6   4       12.95       14.15      0.73 o
   1  -6   4       22.23       23.77      1.20 o
   2  -6   4        7.88        6.41      0.57 o
   3  -6   4        4.80        5.78      0.85 o
   4  -6   4       27.49       28.94      1.72 o
   5  -6   4        0.17        1.41      0.67 o
  -7  -5   4        0.09       -0.81      0.98 o
  -6  -5   4       20.29       21.37      1.23 o
  -5  -5   4      118.82      122.41      3.01 o
  -4  -5   4        6.33        4.49      0.68 o
  -3  -5   4        0.19       -0.26      0.47 o
  -2  -5   4        0.03        0.03      0.27 o
  -1  -5   4        0.00        1.13      0.42 o
   0  -5   4       51.67       54.53      1.10 o
   1  -5   4        6.55        6.06      0.45 o
   2  -5   4        2.00        3.33      0.50 o
   3  -5   4       21.40       18.68      0.87 o
   4  -5   4        0.03        0.93      0.50 o
   5  -5   4        3.51        3.15      0.66 o
   6  -5   4        0.06       -0.83      0.55 o
  -7  -4   4       12.49       16.48      1.14 o
  -6  -4   4        1.43        0.33      0.68 o
  -5  -4   4       44.07       44.89      1.56 o
  -4  -4   4        3.24        4.77      0.66 o
  -3  -4   4        7.88        7.19      0.88 o
  -2  -4   4       37.23       35.68      0.81 o
  -1  -4   4      199.98      210.39      2.73 o
   0  -4   4     1285.20     1382.15     15.38 o
   1  -4   4        0.38       -0.33      0.34 o
   2  -4   4        0.65        0.29      0.37 o
   3  -4   4       35.59       36.28      2.46 o
   4  -4   4       74.54       66.41      1.62 o
   5  -4   4       13.22       12.55      1.14 o
   6  -4   4        0.37        0.17      0.60 o
  -7  -3   4       23.17       26.39      1.68 o
  -6  -3   4        0.24       -0.18      0.57 o
  -5  -3   4      124.45      123.50      2.57 o
  -4  -3   4        6.55        6.50      0.70 o
  -3  -3   4        5.22        3.40      0.57 o
  -2  -3   4        3.05        3.58      0.29 o
  -1  -3   4       61.00       52.56      0.96 o
   0  -3   4      877.30      934.65     10.46 o
   1  -3   4      216.44      238.42      2.99 o
   2  -3   4        0.17       -0.09      0.28 o
   3  -3   4       11.43       12.22      0.88 o
   4  -3   4       26.27       22.88      1.08 o
   5  -3   4        1.63        1.44      0.50 o
   6  -3   4        0.43        0.47      0.72 o
   7  -3   4        3.27        3.94      0.75 o
  -7  -2   4        2.34        2.21      0.83 o
  -6  -2   4        9.76        9.26      0.82 o
  -5  -2   4      138.95      138.34      3.75 o
  -4  -2   4      315.81      286.53      7.11 o
  -3  -2   4        9.95        9.09      0.66 o
  -2  -2   4        6.95        5.66      0.40 o
  -1  -2   4       49.57       49.48      0.85 o
   0  -2   4      724.47      688.29      7.77 o
   1  -2   4        5.87        4.13      0.38 o
   2  -2   4      379.41      407.90      4.79 o
   3  -2   4        1.79        0.68      0.31 o
   4  -2   4        1.03        1.23      0.44 o
   5  -2   4       32.64       34.75      1.21 o
   6  -2   4        5.46        4.92      0.78 o
   7  -2   4        9.83       12.87      1.83 o
  -7  -1   4        0.52        1.62      1.40 o
  -6  -1   4       17.53       18.56      1.62 o
  -5  -1   4       10.80        9.85      0.82 o
  -4  -1   4       11.22       10.42      0.70 o
  -3  -1   4      568.00      634.67      8.57 o
  -2  -1   4      330.90      312.85      3.73 o
  -1  -1   4        3.47        3.49      0.28 o
   0  -1   4       38.32       28.74      0.81 o
   1  -1   4      934.83      951.33     13.38 o
   2  -1   4       81.39       82.14      1.20 o
   3  -1   4       29.73       25.82      0.78 o
   4  -1   4       11.08        9.49      0.62 o
   5  -1   4       56.09       52.99      1.41 o
   6  -1   4      264.39      272.88      4.47 o
   7  -1   4       31.60       30.59      1.66 o
  -7   0   4        0.00        0.16      0.83 o
  -6   0   4       12.99       11.03      1.72 o
  -5   0   4        9.79        8.92      0.73 o
  -4   0   4       40.77       38.25      1.50 o
  -3   0   4       72.32       83.45      1.34 o
  -2   0   4     4129.03     4551.74     49.47 o
  -1   0   4       34.94       38.25      0.72 o
   0   0   4      211.57      214.24      3.03 o
   1   0   4     1307.13     1370.24     15.03 o
   2   0   4      444.54      447.36      5.14 o
   3   0   4      227.55      226.64      2.85 o
   4   0   4        1.29        1.23      0.31 o
   5   0   4       53.78       45.58      2.16 o
   6   0   4        3.51        3.25      0.60 o
   7   0   4        5.72        6.23      1.03 o
   8   0   4        0.68        2.47      1.29 o
  -7   1   4        1.69        2.49      0.98 o
  -6   1   4        1.70        2.25      0.83 o
  -5   1   4       28.71       29.37      2.59 o
  -4   1   4        0.00        0.22      0.37 o
  -3   1   4        1.87        2.88      0.34 o
  -2   1   4       32.42       35.24      0.72 o
  -1   1   4       81.79       79.91      1.31 o
   0   1   4       79.55       77.17      1.63 o
   1   1   4      260.92      240.97      3.31 o
   2   1   4      801.21      838.29      9.33 o
   3   1   4      501.09      564.96      6.51 o
   4   1   4       53.15       49.58      0.98 o
   5   1   4       55.54       57.39      1.54 o
   6   1   4       28.80       29.85      1.11 o
   7   1   4       51.46       45.36      1.90 o
   8   1   4        0.62        1.29      1.18 o
  -7   2   4        3.88        6.21      1.94 o
  -6   2   4        6.58        4.06      0.98 o
  -5   2   4       86.94       74.87      2.21 o
  -4   2   4        0.30       -0.30      0.34 o
  -3   2   4       45.82       36.92      0.89 o
  -2   2   4       17.40       13.82      0.50 o
  -1   2   4       59.43       61.09      1.24 o
   0   2   4      901.02      920.58     11.92 o
   1   2   4      374.66      389.67      4.49 o
   2   2   4        7.34        7.52      0.32 o
   3   2   4      903.42     1109.75     12.37 o
   4   2   4       87.91      100.08      1.56 o
   5   2   4        0.14        0.54      0.35 o
   6   2   4        5.18        6.37      1.18 o
   7   2   4        1.97        1.72      0.76 o
   8   2   4        0.11        0.75      1.18 o
  -7   3   4        3.33        7.88      2.26 o
  -6   3   4        4.69        4.81      1.72 o
  -5   3   4       24.49       21.17      1.29 o
  -4   3   4        3.49        2.58      0.66 o
  -3   3   4       16.76       21.91      0.69 o
  -2   3   4      313.72      330.11      4.01 o
  -1   3   4       43.43       34.81      0.69 o
   0   3   4       18.00       18.65      0.83 o
   1   3   4       26.78       29.99      0.73 o
   2   3   4        3.70        4.42      0.28 o
   3   3   4      650.09      695.01      7.96 o
   4   3   4      226.40      273.53      3.49 o
   5   3   4        0.02        0.36      0.30 o
   6   3   4        3.92        4.20      0.76 o
   7   3   4       31.61       29.23      1.52 o
   8   3   4        5.69        7.51      1.14 o
  -6   4   4        2.13        1.08      0.91 o
  -5   4   4       10.13        9.40      0.82 o
  -4   4   4      106.75      102.42      2.11 o
  -3   4   4       21.31       24.02      0.81 o
  -2   4   4       14.07       13.56      0.54 o
  -1   4   4        0.00       -0.22      0.22 o
   0   4   4     1503.26     1659.23     18.25 o
   1   4   4      182.05      183.08      2.33 o
   2   4   4      109.19      102.54      1.53 o
   3   4   4        7.20        8.95      0.43 o
   4   4   4      201.53      218.27      2.93 o
   5   4   4        0.44        0.81      0.35 o
   6   4   4        3.24        3.46      0.76 o
   7   4   4       14.48       17.02      1.37 o
   8   4   4        2.21        3.54      1.62 o
  -6   5   4        0.90        1.08      1.29 o
  -5   5   4        1.78        1.18      0.76 o
  -4   5   4       47.32       46.06      1.82 o
  -3   5   4       71.49       74.38      1.97 o
  -2   5   4       32.21       31.31      1.15 o
  -1   5   4       13.01       12.58      0.50 o
   0   5   4      497.55      507.77      6.95 o
   1   5   4     1142.21     1209.27     15.72 o
   2   5   4       66.04       64.18      1.13 o
   3   5   4        0.01       -0.19      0.25 o
   4   5   4       46.62       51.76      1.15 o
   5   5   4       31.49       27.76      1.11 o
   6   5   4        8.97        8.30      0.78 o
   7   5   4       25.15       19.60      1.40 o
   8   5   4        3.53        5.25      1.07 o
  -5   6   4        0.46       -0.53      0.67 o
  -4   6   4       19.23       19.31      1.22 o
  -3   6   4       32.28       35.88      1.52 o
  -2   6   4        8.76       10.26      0.70 o
  -1   6   4        0.74       -0.07      0.68 o
   0   6   4       11.88       17.62      0.75 o
   1   6   4        7.48       10.15      0.67 o
   2   6   4       87.12       91.96      1.86 o
   3   6   4      170.08      156.32      2.98 o
   4   6   4       72.65       75.08      1.42 o
   5   6   4        0.56        0.80      0.53 o
   6   6   4       15.96       16.47      0.98 o
   7   6   4        2.39        0.98      0.83 o
   8   6   4        6.34       12.87      2.15 o
  -5   7   4        1.40        2.68      0.98 o
  -4   7   4       14.33       14.08      1.62 o
  -3   7   4        7.57        8.57      1.62 o
  -2   7   4        0.38       -0.36      0.50 o
  -1   7   4        7.72        9.00      1.05 o
   0   7   4        0.54        0.82      0.44 o
   1   7   4       14.84       15.51      0.78 o
   2   7   4       78.00       69.16      2.90 o
   3   7   4      102.75      100.99      2.15 o
   4   7   4       32.63       29.63      1.45 o
   5   7   4       26.52       23.81      1.37 o
   6   7   4      112.45      101.78      2.97 o
   7   7   4        1.06        1.25      0.75 o
   8   7   4        0.17       -0.43      1.29 o
  -4   8   4        0.84        0.92      1.72 o
  -3   8   4       10.25       11.15      1.14 o
  -2   8   4      229.38      239.52      4.95 o
  -1   8   4        7.71        9.08      0.97 o
   0   8   4        8.13        9.97      0.75 o
   1   8   4        3.61        3.94      0.66 o
   2   8   4       43.50       42.73      1.32 o
   3   8   4      150.30      148.35      2.81 o
   4   8   4       15.94       14.33      1.22 o
   5   8   4       21.60       19.36      1.37 o
   6   8   4       14.24        8.68      1.14 o
   7   8   4       17.70       16.22      1.44 o
  -3   9   4        0.02       -1.18      1.29 o
  -2   9   4       49.21       51.42      2.05 o
  -1   9   4       18.98       18.75      1.37 o
   0   9   4        0.67        0.29      0.68 o
   1   9   4        1.19        1.39      0.57 o
   2   9   4       72.11       72.48      2.27 o
   3   9   4       25.69       25.10      1.20 o
   4   9   4        0.01       -0.75      0.61 o
   5   9   4        4.29        2.94      0.86 o
   6   9   4        0.06       -0.12      1.08 o
   7   9   4        0.03       -0.31      1.18 o
  -2  10   4        0.98        0.66      1.83 o
  -1  10   4        9.79        8.37      1.14 o
   0  10   4        0.08        0.13      0.55 o
   1  10   4        1.63        2.08      0.66 o
   2  10   4        2.78        2.63      0.62 o
   3  10   4       11.22       13.63      1.00 o
   4  10   4       19.47       20.25      1.44 o
   5  10   4        3.80        3.73      0.98 o
   6  10   4        3.72        5.18      1.14 o
  -1  11   4        9.76        9.58      1.29 o
   0  11   4       13.77       15.44      2.17 o
   1  11   4        2.32        2.66      0.73 o
   2  11   4        0.00       -0.02      0.53 o
   3  11   4        1.93        1.29      0.83 o
   4  11   4        9.27        6.92      1.07 o
   5  11   4        0.15       -0.16      0.83 o
   1  12   4        5.55        3.96      1.19 o
   2  12   4        1.04        0.98      0.70 o
   3  12   4        0.10       -0.71      1.72 o
   4  12   4        1.48        0.11      1.62 o
  -3 -10   5        0.27        0.18      0.98 o
  -2 -10   5        1.26        0.86      1.51 o
  -1 -10   5        6.46        5.82      1.51 o
   0 -10   5        0.27       -0.22      1.51 o
   1 -10   5        2.72        0.80      0.75 o
  -5  -9   5        4.56        1.97      1.03 o
  -4  -9   5        0.74        0.63      1.18 o
  -3  -9   5        2.09        2.52      0.98 o
  -2  -9   5       11.99       10.77      1.51 o
  -1  -9   5        0.26        0.43      0.86 o
   0  -9   5        0.10       -0.04      0.72 o
   1  -9   5        0.70        1.25      1.40 o
   2  -9   5        2.13        1.19      0.83 o
  -5  -8   5        3.41        5.51      1.19 o
  -4  -8   5        4.12        4.50      1.51 o
  -3  -8   5        3.69        6.07      0.98 o
  -2  -8   5       26.15       26.09      1.52 o
  -1  -8   5        0.13       -0.22      0.86 o
   0  -8   5        0.77        0.92      0.55 o
   1  -8   5        0.67        0.84      0.75 o
   2  -8   5        2.92        2.57      0.83 o
   3  -8   5        0.16        0.60      0.72 o
  -6  -7   5        0.20        0.31      0.81 o
  -5  -7   5       27.78       27.75      1.82 o
  -4  -7   5        8.18       10.30      1.21 o
  -3  -7   5        2.81        3.49      0.70 o
  -1  -7   5       29.68       32.75      2.15 o
   0  -7   5        0.77        0.72      0.47 o
   1  -7   5        0.24       -0.12      0.65 o
   2  -7   5        4.77        4.01      0.83 o
   3  -7   5       24.89       26.54      1.44 o
   4  -7   5        0.26        0.12      0.67 o
  -6  -6   5        6.30        5.82      0.93 o
  -5  -6   5      206.62      209.66      3.89 o
  -4  -6   5       65.44       63.34      2.33 o
  -3  -6   5        0.10        0.02      0.53 o
  -2  -6   5       35.21       31.11      1.16 o
  -1  -6   5        2.87        2.96      0.47 o
   0  -6   5        0.10       -0.46      0.31 o
   1  -6   5        0.05        0.31      0.65 o
   2  -6   5        5.44        5.08      0.76 o
   3  -6   5       11.35       10.43      0.78 o
   4  -6   5       16.23       14.45      1.22 o
   5  -6   5        0.06        0.86      0.72 o
  -7  -5   5        7.41       10.26      1.40 o
  -6  -5   5        0.53        0.71      0.73 o
  -5  -5   5       33.62       36.15      2.22 o
  -4  -5   5       88.57       83.08      3.48 o
  -3  -5   5        1.27        1.76      0.70 o
  -2  -5   5        1.40        1.44      0.50 o
  -1  -5   5       15.91       15.63      0.61 o
   0  -5   5       40.54       38.00      0.97 o
   1  -5   5       51.39       50.24      1.79 o
   2  -5   5        4.27        1.80      0.50 o
   3  -5   5        3.74        4.10      0.62 o
   4  -5   5        4.26        3.85      0.62 o
   5  -5   5        0.11        0.30      0.74 o
   6  -5   5        2.99        3.22      0.73 o
  -7  -4   5        6.08        7.99      0.98 o
  -6  -4   5        0.07       -0.62      0.60 o
  -5  -4   5        3.14        2.75      0.73 o
  -4  -4   5       46.72       47.01      1.53 o
  -3  -4   5       38.30       33.66      1.16 o
  -2  -4   5        0.11        0.32      0.53 o
  -1  -4   5        1.33        0.81      0.28 o
   0  -4   5      543.13      527.31      6.21 o
   1  -4   5      172.07      162.48      3.55 o
   2  -4   5        5.76        5.36      0.65 o
   3  -4   5        2.00        2.72      0.54 o
   4  -4   5       18.91       17.89      0.91 o
   5  -4   5        6.43        8.37      0.78 o
   6  -4   5        6.68        5.77      1.72 o
  -7  -3   5       18.14       24.30      1.68 o
  -6  -3   5        0.81       -0.29      0.60 o
  -5  -3   5       13.49       13.42      0.89 o
  -4  -3   5      229.18      235.39      3.93 o
  -3  -3   5       33.85       27.91      2.05 o
  -2  -3   5        2.05        0.82      0.29 o
  -1  -3   5        9.56        9.15      0.39 o
   0  -3   5      221.17      212.61      2.71 o
   1  -3   5     5434.34     5686.99     70.07 o
   2  -3   5        7.33        8.83      0.45 o
   3  -3   5       26.55       22.65      0.87 o
   4  -3   5       17.28       17.21      0.92 o
   5  -3   5        0.87        1.26      0.53 o
   6  -3   5        2.27        2.28      0.73 o
   7  -3   5        0.21        0.50      0.61 o
  -7  -2   5        7.81        8.97      1.22 o
  -6  -2   5        3.14        2.68      0.63 o
  -5  -2   5        7.55        7.57      0.76 o
  -4  -2   5      121.79      123.44      2.40 o
  -3  -2   5       10.50       12.73      0.91 o
  -2  -2   5       19.24       18.17      0.64 o
  -1  -2   5       82.64       69.17      1.23 o
   0  -2   5      382.44      395.98      4.65 o
   1  -2   5      332.05      338.53      4.06 o
   2  -2   5      426.78      431.24      5.09 o
   3  -2   5        0.40       -0.22      0.25 o
   4  -2   5       16.79       14.83      0.75 o
   5  -2   5       16.11       14.94      0.87 o
   6  -2   5       78.48       80.59      3.25 o
   7  -2   5       14.27       14.25      1.18 o
  -7  -1   5        4.09        8.46      1.51 o
  -6  -1   5        3.38        3.02      0.91 o
  -5  -1   5        0.03       -0.13      0.44 o
  -4  -1   5       86.38       78.78      4.54 o
  -3  -1   5      225.34      228.58      3.51 o
  -2  -1   5      141.85      140.37      1.95 o
  -1  -1   5      154.25      163.31      2.12 o
   0  -1   5       20.73       22.97      0.54 o
   1  -1   5        4.18        3.45      0.28 o
   2  -1   5       42.80       36.62      0.97 o
   3  -1   5      241.40      250.78      3.69 o
   4  -1   5        0.52        0.22      0.37 o
   5  -1   5       16.16       16.86      0.87 o
   6  -1   5      227.71      230.48      3.93 o
   7  -1   5       15.86       15.31      1.68 o
  -7   0   5        2.65        5.60      1.07 o
  -6   0   5       24.37       22.79      1.44 o
  -5   0   5       21.77       17.97      0.95 o
  -4   0   5       57.79       53.28      2.93 o
  -3   0   5        8.43        6.14      0.45 o
  -2   0   5      604.76      620.50      7.12 o
  -1   0   5       69.96       62.14      0.96 o
   0   0   5        2.32        1.21      0.43 o
   1   0   5       41.92       50.03      0.79 o
   2   0   5       86.91       98.17      1.42 o
   3   0   5       20.69       26.27      0.63 o
   4   0   5      110.18      115.42      2.68 o
   5   0   5       19.86       19.55      0.91 o
   6   0   5      148.29      144.52      2.73 o
   7   0   5      113.40      109.01      3.12 o
   8   0   5        0.30        1.11      1.08 o
  -7   1   5        0.45       -0.22      1.08 o
  -6   1   5       22.17       20.90      1.44 o
  -5   1   5        6.44        4.99      0.66 o
  -4   1   5        8.65       10.99      0.78 o
  -3   1   5        5.52        7.51      0.45 o
  -2   1   5      491.99      539.28      6.26 o
  -1   1   5        1.05        0.09      0.17 o
   0   1   5      236.85      249.09      3.56 o
   1   1   5        0.00        0.86      0.54 o
   2   1   5       12.43       13.11      0.50 o
   3   1   5        4.72        4.19      0.28 o
   4   1   5        0.46        0.43      0.28 o
   5   1   5        0.62        0.98      0.40 o
   6   1   5        6.23        6.72      0.66 o
   7   1   5       11.00       10.11      1.07 o
   8   1   5        2.20        3.94      0.98 o
  -7   2   5        1.54        6.23      2.05 o
  -6   2   5       10.24       10.44      1.14 o
  -5   2   5       22.43       19.51      1.29 o
  -4   2   5        0.49       -0.17      0.37 o
  -3   2   5        7.18        7.02      0.43 o
  -2   2   5       78.50       89.81      1.39 o
  -1   2   5      450.07      489.09      5.64 o
   0   2   5       72.98       79.72      1.28 o
   1   2   5      115.84      121.41      1.60 o
   2   2   5       13.71       18.69      0.50 o
   3   2   5      134.35      140.79      1.91 o
   4   2   5      471.94      527.36      6.24 o
   5   2   5        0.32        0.35      0.40 o
   6   2   5        0.00        0.86      0.44 o
   7   2   5        7.18        7.95      1.29 o
   8   2   5        0.60        1.18      0.83 o
  -6   3   5        4.15        3.96      0.98 o
  -5   3   5       15.02       12.40      1.14 o
  -4   3   5        2.29        4.01      0.50 o
  -3   3   5       26.71       26.00      0.78 o
  -2   3   5        0.53        0.72      0.28 o
  -1   3   5      198.86      199.23      2.52 o
   0   3   5      868.58      909.66     10.16 o
   1   3   5      913.08      995.57     11.10 o
   2   3   5      292.22      280.50      3.41 o
   3   3   5      100.26      144.13      2.04 o
   4   3   5       56.11       67.91      1.26 o
   5   3   5       58.64       51.65      1.21 o
   6   3   5        4.06        3.95      0.97 o
   7   3   5       28.79       27.71      1.94 o
   8   3   5        0.82        0.31      0.83 o
  -6   4   5        2.85        1.51      0.91 o
  -5   4   5        2.21        2.06      0.83 o
  -4   4   5       16.35       14.91      1.16 o
  -3   4   5       54.66       50.95      1.16 o
  -2   4   5       57.67       59.01      1.13 o
  -1   4   5      112.87      104.60      2.05 o
   0   4   5       91.54       92.00      1.35 o
   1   4   5       46.64       43.43      1.09 o
   2   4   5      136.82      152.47      2.06 o
   3   4   5       47.91       52.20      1.05 o
   4   4   5       19.82       23.07      0.78 o
   5   4   5       26.40       25.48      0.82 o
   6   4   5        6.04        7.14      0.97 o
   7   4   5        3.56        4.87      0.91 o
   8   4   5        0.11        0.97      1.40 o
  -6   5   5        2.25        4.09      1.51 o
  -5   5   5        0.21        0.43      0.86 o
  -4   5   5       50.49       47.36      1.41 o
  -3   5   5      227.46      227.09      3.15 o
  -2   5   5        1.17        1.15      0.37 o
  -1   5   5       13.69       15.69      0.74 o
   0   5   5        3.46        4.77      0.31 o
   1   5   5       63.15       90.59      1.73 o
   2   5   5        0.73        0.42      0.25 o
   3   5   5       18.46       14.67      0.70 o
   4   5   5       50.00       45.20      1.07 o
   5   5   5       42.16       35.67      0.99 o
   6   5   5       10.31        9.02      0.78 o
   7   5   5        2.75        2.72      0.86 o
   8   5   5        1.46        1.53      0.97 o
  -5   6   5        0.00       -1.14      0.76 o
  -4   6   5        0.01       -0.32      0.61 o
  -3   6   5      297.57      297.30      7.76 o
  -2   6   5      448.77      462.58      6.67 o
  -1   6   5        3.42        1.80      0.50 o
   0   6   5        4.59        3.60      0.50 o
   1   6   5      309.48      329.43      4.84 o
   2   6   5       24.27       24.35      1.72 o
   3   6   5       52.01       53.37      1.14 o
   4   6   5       68.31       64.79      1.34 o
   5   6   5       41.93       34.02      2.29 o
   6   6   5        2.40        3.15      0.66 o
   7   6   5        2.69        3.23      0.91 o
   8   6   5        0.04       -0.20      0.97 o
  -5   7   5        0.00        0.00      0.91 o
  -4   7   5        0.02       -0.29      0.67 o
  -3   7   5       82.27       81.33      2.44 o
  -2   7   5       27.28       24.72      1.07 o
  -1   7   5       27.98       23.83      1.54 o
   0   7   5        1.31        1.81      0.44 o
   1   7   5       23.98       22.22      1.07 o
   2   7   5      122.06      112.03      4.42 o
   3   7   5       12.59       11.67      0.87 o
   4   7   5       87.52       84.22      1.95 o
   5   7   5       26.25       24.89      2.69 o
   6   7   5       16.74       15.53      1.29 o
   7   7   5        1.93        1.94      1.29 o
   8   7   5        0.20        4.09      1.51 o
  -4   8   5        0.00       -0.16      0.83 o
  -3   8   5        0.11       -1.01      0.67 o
  -2   8   5        3.81        2.91      0.91 o
  -1   8   5       18.11       18.28      1.26 o
   0   8   5       17.21       17.37      0.95 o
   1   8   5        0.07        0.60      0.47 o
   2   8   5      110.84      104.48      2.23 o
   3   8   5      539.85      543.34      7.86 o
   4   8   5       81.85       83.59      2.03 o
   5   8   5        4.61        4.87      0.91 o
   6   8   5        6.97        7.58      1.14 o
   7   8   5        0.32        0.84      0.97 o
  -3   9   5        2.30        1.18      0.83 o
  -2   9   5        1.67        0.43      0.76 o
  -1   9   5        0.66        0.23      0.66 o
   0   9   5       14.70       13.97      0.95 o
   1   9   5        1.40        1.76      0.60 o
   2   9   5       40.83       46.07      1.45 o
   3   9   5      168.73      165.64      4.00 o
   4   9   5      103.62       93.75      2.82 o
   5   9   5        4.06        2.97      1.29 o
   6   9   5        2.58        2.37      1.29 o
   7   9   5        6.80        7.57      1.29 o
  -2  10   5        0.04        0.65      1.29 o
  -1  10   5       13.38       11.14      1.29 o
   0  10   5        5.41        5.28      0.78 o
   1  10   5        0.02        0.11      0.60 o
   2  10   5        7.81        9.42      0.82 o
   3  10   5       10.96       11.24      1.00 o
   4  10   5        2.87        2.72      1.29 o
   5  10   5        0.85        1.06      0.97 o
   6  10   5        2.62        1.91      0.98 o
  -1  11   5        0.00       -1.12      0.83 o
   0  11   5        6.93        7.44      0.95 o
   1  11   5        2.11        2.39      1.02 o
   2  11   5        0.30        0.96      0.73 o
   3  11   5        1.43        1.39      0.70 o
   4  11   5        0.30        0.31      0.67 o
   5  11   5        0.26        0.11      1.18 o
   1  12   5        7.65        7.24      2.01 o
   2  12   5        2.69        1.62      0.70 o
   3  12   5        0.03       -0.39      0.72 o
   4  12   5        3.42        4.40      1.08 o
  -2 -10   6        0.94        0.78      0.98 o
  -1 -10   6        0.34       -0.65      1.08 o
  -4  -9   6        2.77        1.63      1.03 o
  -3  -9   6        0.00       -0.63      0.83 o
  -2  -9   6        7.90        5.73      1.07 o
  -1  -9   6        6.28        7.85      1.14 o
   0  -9   6        0.01       -1.94      1.29 o
   1  -9   6        2.53        2.70      1.83 o
   2  -9   6        1.50        0.69      0.83 o
  -5  -8   6       16.28       12.94      1.52 o
  -4  -8   6        0.86       -0.14      0.88 o
  -3  -8   6        0.76        1.62      0.91 o
  -2  -8   6        2.51        2.69      0.97 o
  -1  -8   6        6.13        5.63      0.91 o
   0  -8   6        1.61        0.93      0.58 o
   1  -8   6        5.27        4.74      0.83 o
   2  -8   6        0.80        0.74      0.86 o
   3  -8   6        0.02       -0.43      0.72 o
  -6  -7   6        4.11        4.99      1.03 o
  -5  -7   6       14.05       15.67      1.16 o
  -4  -7   6        0.04       -0.10      0.60 o
  -3  -7   6        0.30       -0.71      0.57 o
  -2  -7   6        0.25        0.42      0.53 o
  -1  -7   6        8.85        9.31      0.91 o
   0  -7   6        6.84        8.00      0.73 o
   1  -7   6        0.07        0.35      0.75 o
   2  -7   6        0.26        1.05      0.75 o
   3  -7   6        2.82        1.17      0.67 o
   4  -7   6        0.57        0.60      0.75 o
  -6  -6   6        0.27        0.04      0.75 o
  -5  -6   6        5.93        4.76      0.91 o
  -4  -6   6       26.55       32.01      1.36 o
  -3  -6   6        0.50       -0.23      0.61 o
  -2  -6   6       13.56       14.35      1.80 o
  -1  -6   6       70.30       73.33      1.45 o
   0  -6   6       16.01       16.08      1.06 o
   1  -6   6        0.85        0.43      0.50 o
   2  -6   6        1.09        1.11      0.53 o
   3  -6   6        6.54        8.44      0.78 o
   4  -6   6       40.45       38.13      2.37 o
   5  -6   6        3.08        2.66      0.83 o
  -6  -5   6        1.72        2.77      0.75 o
  -5  -5   6       18.64       15.88      1.16 o
  -4  -5   6       29.72       30.77      1.28 o
  -3  -5   6       12.92       11.92      0.91 o
  -2  -5   6        0.94        0.28      0.53 o
  -1  -5   6       50.98       56.30      1.18 o
   0  -5   6      151.84      147.54      3.27 o
   1  -5   6        1.25        2.54      0.43 o
   2  -5   6        0.00       -0.71      0.65 o
   3  -5   6       10.62       10.78      0.75 o
   4  -5   6        0.03       -0.14      0.88 o
   5  -5   6        7.40        8.38      0.91 o
  -7  -4   6        4.07        6.31      0.91 o
  -6  -4   6        0.03       -0.53      0.60 o
  -5  -4   6       30.86       32.13      1.66 o
  -4  -4   6      124.50      121.91      2.60 o
  -3  -4   6        0.01        0.03      0.53 o
  -2  -4   6        0.11        0.30      0.44 o
  -1  -4   6       19.99       18.74      0.65 o
   0  -4   6       56.48       52.88      1.10 o
   1  -4   6        0.00        0.50      0.37 o
   2  -4   6      213.94      217.73      3.44 o
   3  -4   6        2.33        2.90      0.50 o
   4  -4   6        0.79        0.50      0.50 o
   5  -4   6        1.72        1.58      0.62 o
   6  -4   6        5.72        7.01      0.99 o
  -7  -3   6        0.05       -0.32      1.83 o
  -6  -3   6        0.01        0.44      0.60 o
  -5  -3   6        3.96        5.67      0.73 o
  -4  -3   6        4.91        5.87      0.73 o
  -3  -3   6       92.73       96.96      2.44 o
  -2  -3   6       17.84       19.12      0.87 o
  -1  -3   6        7.46        6.50      0.39 o
   0  -3   6        2.99        2.52      0.44 o
   1  -3   6      564.64      558.67      7.53 o
   2  -3   6        0.53        0.93      0.28 o
   3  -3   6        0.10       -0.14      0.37 o
   4  -3   6        2.40        2.09      0.75 o
   5  -3   6       13.35       13.53      0.91 o
   6  -3   6       29.84       26.72      1.28 o
  -7  -2   6        1.57        2.92      0.98 o
  -6  -2   6        0.53       -0.39      0.60 o
  -5  -2   6       18.45       18.84      1.03 o
  -4  -2   6       48.45       49.45      1.49 o
  -3  -2   6      190.58      194.54      3.23 o
  -2  -2   6      896.04      930.50     10.51 o
  -1  -2   6       47.47       45.90      0.91 o
   0  -2   6        6.68        6.96      0.39 o
   1  -2   6      279.88      255.41      3.20 o
   2  -2   6       79.92       82.66      1.37 o
   3  -2   6       22.02       20.75      0.82 o
   4  -2   6        1.97        2.40      0.50 o
   5  -2   6        1.16        1.29      0.50 o
   6  -2   6        0.12        0.48      0.57 o
   7  -2   6        1.25       -0.37      0.66 o
  -7  -1   6        4.30        6.64      1.40 o
  -6  -1   6        8.17       10.76      0.91 o
  -5  -1   6        8.28        9.34      0.78 o
  -4  -1   6       14.56       11.88      0.97 o
  -3  -1   6       18.75       15.57      0.78 o
  -2  -1   6       50.89       49.69      1.25 o
  -1  -1   6        5.00        3.67      0.32 o
   0  -1   6        2.09        1.70      0.25 o
   1  -1   6       47.75       50.69      0.90 o
   2  -1   6     1181.97     1225.25     13.63 o
   3  -1   6       59.33       62.27      1.32 o
   4  -1   6        3.45        4.96      0.53 o
   5  -1   6       14.98       15.81      1.24 o
   6  -1   6       11.41       10.87      0.89 o
   7  -1   6       60.35       59.25      3.25 o
  -7   0   6        9.32       14.66      1.44 o
  -6   0   6        2.49        1.94      1.08 o
  -5   0   6       94.64       84.49      1.95 o
  -4   0   6        0.24        0.09      0.47 o
  -3   0   6        1.20        0.18      0.40 o
  -2   0   6       16.14       15.88      0.61 o
  -1   0   6       39.48       35.01      0.74 o
   0   0   6      220.64      207.37      3.06 o
   1   0   6       16.73       18.10      0.45 o
   2   0   6       74.26       81.05      1.77 o
   3   0   6      387.56      407.17      4.87 o
   4   0   6       10.25       11.94      0.70 o
   5   0   6        0.07        0.00      0.71 o
   6   0   6       17.67       19.76      1.00 o
   7   0   6       31.80       32.24      1.40 o
  -7   1   6        2.28        5.88      1.14 o
  -6   1   6        9.71       10.37      1.83 o
  -5   1   6       49.29       37.05      1.28 o
  -4   1   6       18.91       18.59      0.91 o
  -3   1   6        6.98        7.88      0.50 o
  -2   1   6      289.95      301.58      3.73 o
  -1   1   6        2.13        3.43      0.29 o
   0   1   6       28.24       25.58      0.75 o
   1   1   6        0.66        1.00      0.28 o
   2   1   6       63.63       73.79      1.14 o
   3   1   6      229.09      229.58      3.02 o
   4   1   6      466.07      482.44      6.63 o
   5   1   6        0.47        1.36      0.50 o
   6   1   6        6.33        7.21      0.70 o
   7   1   6        4.88        5.56      0.98 o
   8   1   6        0.15        1.25      0.83 o
  -6   2   6        8.94        9.13      1.14 o
  -5   2   6        0.40        0.17      0.67 o
  -4   2   6      107.74       93.77      1.95 o
  -3   2   6       14.90       15.60      0.65 o
  -2   2   6       25.14       25.12      0.78 o
  -1   2   6      174.97      163.67      3.30 o
   0   2   6      615.69      653.30      7.41 o
   1   2   6       41.08       39.55      2.06 o
   2   2   6       17.21       17.70      0.52 o
   3   2   6       51.43       47.28      0.94 o
   4   2   6      176.55      191.13      2.61 o
   5   2   6        3.53        4.26      0.62 o
   6   2   6        7.44        7.28      0.98 o
   7   2   6       20.25       23.99      1.44 o
   8   2   6        4.01        6.10      1.07 o
  -6   3   6        1.25        1.55      0.83 o
  -5   3   6       10.20       10.16      0.98 o
  -4   3   6       17.33       16.19      0.75 o
  -3   3   6        6.32        6.18      0.48 o
  -2   3   6       17.17       18.38      0.63 o
  -1   3   6       35.08       39.29      0.82 o
   0   3   6     1114.23     1278.66     14.19 o
   1   3   6     1666.25     1822.33     20.62 o
   2   3   6       45.00       39.25      0.91 o
   3   3   6        1.56        0.69      0.25 o
   4   3   6       67.76       70.48      1.29 o
   5   3   6        0.03        0.04      0.40 o
   6   3   6       22.91       20.44      0.95 o
   7   3   6       18.28       18.25      1.29 o
   8   3   6        3.06        3.02      0.83 o
  -6   4   6        2.83        3.63      0.98 o
  -5   4   6        0.28        0.43      1.08 o
  -4   4   6        3.26        3.86      0.62 o
  -3   4   6       12.81       15.94      0.84 o
  -2   4   6        8.36       10.23      0.62 o
  -1   4   6        0.38        0.03      0.24 o
   0   4   6      111.44      141.01      1.95 o
   1   4   6      181.58      203.68      2.65 o
   2   4   6        6.50        8.83      0.41 o
   3   4   6       49.21       57.23      1.64 o
   4   4   6        5.62        6.38      0.48 o
   5   4   6       12.15       16.29      0.69 o
   6   4   6        0.52        1.32      0.75 o
   7   4   6        1.35        0.22      0.61 o
   8   4   6        0.06        1.31      0.83 o
  -5   5   6        1.06        0.00      0.86 o
  -4   5   6       12.14       10.26      0.98 o
  -3   5   6        0.22        1.22      0.45 o
  -2   5   6        0.21       -0.20      0.40 o
  -1   5   6       37.85       41.21      0.96 o
   0   5   6        1.03        0.83      0.28 o
   1   5   6       35.47       29.30      0.68 o
   2   5   6      496.02      529.78      6.23 o
   3   5   6       27.43       24.33      0.74 o
   4   5   6       10.72        8.50      0.52 o
   5   5   6        4.21        2.66      0.58 o
   6   5   6      118.10      106.50      2.82 o
   7   5   6        4.80        4.48      0.91 o
   8   5   6        3.16        2.23      0.83 o
  -5   6   6        2.36        4.09      1.29 o
  -4   6   6        0.70        0.00      1.29 o
  -3   6   6        0.05        0.53      0.67 o
  -2   6   6      981.96     1049.07     14.03 o
  -1   6   6       53.19       52.23      2.05 o
   0   6   6       26.83       25.07      1.24 o
   1   6   6        2.61        2.70      0.47 o
   2   6   6        0.01        0.92      0.40 o
   3   6   6      104.89       99.70      1.68 o
   4   6   6       17.41       18.37      0.85 o
   5   6   6       33.33       28.05      1.01 o
   6   6   6       86.51       74.14      2.33 o
   7   6   6       22.47       19.07      1.37 o
   8   6   6        0.43        0.54      0.97 o
  -4   7   6        0.00       -0.86      0.76 o
  -3   7   6        0.55       -0.05      0.67 o
  -2   7   6       19.88       20.73      1.03 o
  -1   7   6      131.22      121.93      2.44 o
   0   7   6        9.23        7.71      0.66 o
   1   7   6        4.10        4.27      0.53 o
   2   7   6       23.80       20.85      1.00 o
   3   7   6       28.41       28.68      1.16 o
   4   7   6        0.03       -0.15      0.53 o
   5   7   6       52.91       49.42      1.90 o
   6   7   6        0.62        0.55      0.67 o
   7   7   6        0.03        1.29      1.29 o
   8   7   6        3.26        5.17      1.51 o
  -4   8   6        0.43       -0.14      1.51 o
  -3   8   6        0.72        0.75      0.76 o
  -2   8   6        0.03       -0.57      0.67 o
  -1   8   6        6.68        6.40      0.75 o
   0   8   6        2.44        2.36      0.97 o
   1   8   6        5.20        4.55      0.66 o
   2   8   6        4.10        1.70      0.55 o
   3   8   6       86.28       87.19      2.07 o
   4   8   6       59.77       56.84      1.79 o
   5   8   6        1.31       -0.53      0.67 o
   6   8   6        3.38        5.30      0.98 o
   7   8   6        0.65        0.38      0.67 o
  -3   9   6        1.72        0.54      0.91 o
  -2   9   6        2.03        2.05      0.91 o
  -1   9   6       13.71       12.60      0.95 o
   0   9   6        2.33        2.98      0.66 o
   1   9   6        5.11        5.39      0.76 o
   2   9   6        0.23        0.66      0.53 o
   3   9   6       51.57       51.76      2.37 o
   4   9   6      149.99      149.02      3.72 o
   5   9   6        8.17        5.25      0.97 o
   6   9   6       17.21       18.78      1.52 o
   7   9   6        1.01        1.31      0.88 o
  -2  10   6        0.00       -1.12      0.83 o
  -1  10   6        5.58        5.14      0.98 o
   0  10   6        5.15        6.02      0.96 o
   1  10   6       24.44       24.23      1.24 o
   2  10   6        1.27        2.29      0.66 o
   3  10   6        3.12        2.69      0.70 o
   4  10   6        3.07        3.15      0.97 o
   5  10   6        1.97        0.43      0.86 o
   6  10   6        0.87        1.29      0.91 o
  -1  11   6        0.14       -0.13      1.08 o
   0  11   6        9.20        9.52      1.46 o
   1  11   6       12.91       12.28      1.07 o
   2  11   6        0.01        0.20      0.53 o
   3  11   6        0.44        0.11      0.66 o
   4  11   6       13.81       15.89      1.37 o
   5  11   6        0.24        1.06      0.83 o
   1  12   6        0.00        0.20      0.73 o
   2  12   6        1.00        2.15      0.81 o
   3  12   6        0.04        0.22      0.83 o
   4  12   6        3.69        4.32      1.08 o
  -3  -9   7        0.53       -0.23      0.98 o
  -2  -9   7        0.26       -0.04      0.83 o
  -1  -9   7        0.62        0.54      0.91 o
   0  -9   7        0.21       -0.43      1.51 o
   1  -9   7        0.01       -0.89      0.59 o
  -4  -8   7       13.62       11.63      1.44 o
  -3  -8   7        1.25        2.48      0.91 o
  -2  -8   7        1.79        1.25      0.83 o
  -1  -8   7        2.81        1.51      0.76 o
   0  -8   7        0.54        0.14      0.75 o
   1  -8   7        0.68        1.01      1.18 o
   2  -8   7        2.28        2.39      0.83 o
   3  -8   7        0.94        1.65      0.86 o
  -5  -7   7       29.92       33.38      1.83 o
  -4  -7   7       41.79       47.11      2.78 o
  -3  -7   7        0.46        0.14      0.88 o
  -2  -7   7        0.70        1.22      0.78 o
  -1  -7   7        3.16        3.10      1.40 o
   0  -7   7        9.93        9.84      1.00 o
   1  -7   7        0.77        0.29      0.75 o
   2  -7   7        0.53       -0.22      0.86 o
   3  -7   7        1.12        1.10      0.83 o
   4  -7   7        1.82        1.94      0.83 o
  -6  -6   7        0.52        1.10      0.78 o
  -5  -6   7        0.24       -0.11      0.89 o
  -4  -6   7       34.77       36.03      2.02 o
  -3  -6   7        1.60        1.42      0.66 o
  -2  -6   7        0.03        0.02      0.53 o
  -1  -6   7        0.02        0.22      0.61 o
   0  -6   7       55.81       52.13      1.26 o
   1  -6   7       22.58       18.59      1.13 o
   2  -6   7        0.65        0.49      0.53 o
   3  -6   7        0.02        0.07      0.50 o
   4  -6   7        6.23        5.78      1.18 o
   5  -6   7        1.19        1.65      0.83 o
  -6  -5   7        0.66        1.60      0.73 o
  -5  -5   7        3.03        2.66      0.65 o
  -4  -5   7       61.30       61.00      1.82 o
  -3  -5   7       11.27       12.02      0.87 o
  -2  -5   7        0.24        0.89      0.53 o
  -1  -5   7        6.63        6.24      0.52 o
   0  -5   7       96.64       89.05      3.02 o
   1  -5   7      814.02      796.65      9.31 o
   2  -5   7        2.72        1.52      0.55 o
   3  -5   7        1.30        1.36      0.50 o
   4  -5   7        0.22       -0.55      0.53 o
   5  -5   7        3.98        2.92      0.70 o
  -6  -4   7        0.45        0.34      0.89 o
  -5  -4   7        0.68        1.67      0.77 o
  -4  -4   7       84.20       86.29      2.11 o
  -3  -4   7        2.07        3.70      1.29 o
  -2  -4   7        0.19        0.82      0.53 o
  -1  -4   7        1.32        1.04      0.39 o
   0  -4   7       17.94       17.45      0.69 o
   1  -4   7        5.26        7.13      0.78 o
   2  -4   7       95.25       82.24      2.58 o
   3  -4   7        0.00       -0.27      0.40 o
   4  -4   7        0.53        0.13      0.44 o
   5  -4   7       13.94       14.63      1.03 o
   6  -4   7       10.77       14.96      1.16 o
  -6  -3   7        0.63        0.55      0.63 o
  -5  -3   7        3.28        2.09      0.63 o
  -4  -3   7       84.02       87.33      3.32 o
  -3  -3   7        0.91        1.05      0.60 o
  -2  -3   7       43.76       37.61      1.39 o
  -1  -3   7       40.52       45.00      0.98 o
   0  -3   7        5.29        4.49      0.39 o
   1  -3   7        5.75        4.56      0.37 o
   2  -3   7       14.46       14.22      0.70 o
   3  -3   7        7.35        6.73      0.57 o
   4  -3   7        0.00       -0.17      0.44 o
   5  -3   7        4.23        4.41      0.66 o
   6  -3   7       69.17       73.80      2.03 o
  -6  -2   7        4.13        4.61      1.29 o
  -5  -2   7       33.40       33.49      1.24 o
  -4  -2   7       34.65       34.33      1.24 o
  -3  -2   7       13.76       13.91      0.83 o
  -2  -2   7      372.29      356.88      4.40 o
  -1  -2   7      108.43       98.94      1.63 o
   0  -2   7        1.44        1.65      0.28 o
   1  -2   7        6.77        6.05      0.37 o
   2  -2   7      109.24      103.62      1.84 o
   3  -2   7       20.66       17.66      1.32 o
   4  -2   7       33.50       32.06      1.97 o
   5  -2   7        2.92        3.78      0.57 o
   6  -2   7       56.09       54.71      2.74 o
   7  -2   7       77.62       85.12      2.31 o
  -6  -1   7       10.81        9.10      0.92 o
  -5  -1   7        1.47        0.94      0.57 o
  -4  -1   7        0.01        0.14      0.47 o
  -3  -1   7        1.58        1.71      0.47 o
  -2  -1   7       40.50       38.62      0.90 o
  -1  -1   7      209.64      204.68      3.51 o
   0  -1   7       22.06       21.06      0.56 o
   1  -1   7       35.42       30.43      0.68 o
   2  -1   7      153.96      149.48      2.07 o
   3  -1   7        8.16        6.39      0.53 o
   4  -1   7        1.08        2.03      0.44 o
   5  -1   7        0.17       -0.14      0.40 o
   6  -1   7        8.67        9.34      0.98 o
   7  -1   7        4.63        7.71      0.85 o
  -6   0   7        3.85        6.63      2.69 o
  -5   0   7       11.36       11.33      0.85 o
  -4   0   7       17.51       16.42      0.91 o
  -3   0   7        2.76        2.53      0.88 o
  -2   0   7       21.18       26.36      1.33 o
  -1   0   7      438.93      451.21      5.54 o
   0   0   7        5.62        5.29      0.64 o
   1   0   7       33.94       31.95      0.91 o
   2   0   7        0.28        0.51      0.17 o
   3   0   7        6.40        4.26      0.37 o
   4   0   7      217.20      217.43      3.39 o
   5   0   7        3.59        3.66      0.53 o
   6   0   7        0.52        0.43      0.50 o
   7   0   7        4.84        5.35      0.78 o
  -6   1   7        0.30       -0.16      0.83 o
  -5   1   7        0.96        2.34      0.60 o
  -4   1   7        2.15        1.29      0.53 o
  -3   1   7        2.49        3.26      0.48 o
  -2   1   7       36.69       34.13      0.93 o
  -1   1   7       23.95       25.31      0.68 o
   0   1   7      368.04      373.67      5.26 o
   1   1   7       46.56       47.82      1.63 o
   2   1   7      137.57      116.41      2.30 o
   3   1   7       53.29       66.78      1.17 o
   4   1   7      132.77      148.39      2.52 o
   5   1   7        8.68        8.20      0.87 o
   6   1   7        2.26        2.34      0.50 o
   7   1   7        5.08        6.28      0.77 o
   8   1   7        1.45        2.00      0.83 o
  -6   2   7        7.53        6.97      1.62 o
  -5   2   7        0.28        0.04      1.40 o
  -4   2   7        2.58        3.40      0.57 o
  -3   2   7       21.32       20.41      0.78 o
  -2   2   7        4.67        5.68      0.41 o
  -1   2   7        4.00        2.62      0.29 o
   0   2   7       83.40       83.93      1.80 o
   1   2   7       54.05       45.75      1.07 o
   2   2   7      113.43      113.78      1.68 o
   3   2   7       44.09       44.91      0.94 o
   4   2   7        6.08        4.76      0.39 o
   5   2   7        2.36        1.82      0.74 o
   6   2   7        2.18        3.44      0.53 o
   7   2   7        0.14        1.68      0.67 o
   8   2   7        4.19        4.58      0.98 o
  -6   3   7        1.80        3.61      0.98 o
  -5   3   7        0.40        0.50      0.67 o
  -4   3   7       64.19       52.00      2.35 o
  -3   3   7        0.18        0.74      0.40 o
  -2   3   7        7.30        5.33      0.41 o
  -1   3   7        5.81        8.80      0.47 o
   0   3   7       15.57       12.45      0.49 o
   1   3   7      517.34      623.40      7.14 o
   2   3   7       44.31       41.04      0.90 o
   3   3   7       26.64       20.57      0.67 o
   4   3   7       27.02       26.77      0.80 o
   5   3   7        3.75        3.70      0.53 o
   6   3   7        1.72        1.94      0.50 o
   7   3   7        0.06        0.22      1.08 o
   8   3   7        0.00        0.12      1.08 o
  -6   4   7        0.16        0.78      0.83 o
  -5   4   7        0.01       -0.12      0.67 o
  -4   4   7        0.61        0.02      0.53 o
  -3   4   7      494.13      497.82      6.13 o
  -2   4   7      313.19      295.55      9.17 o
  -1   4   7       48.74       42.42      0.95 o
   0   4   7       20.35       18.06      0.56 o
   1   4   7      102.56      115.62      2.06 o
   2   4   7      173.81      179.48      2.43 o
   3   4   7        6.46        7.66      0.45 o
   4   4   7        7.94        6.99      0.60 o
   5   4   7       32.00       31.73      0.94 o
   6   4   7        8.49        7.98      0.70 o
   7   4   7        3.77        4.58      0.83 o
   8   4   7        4.28        5.41      0.98 o
  -5   5   7        0.22        0.43      1.08 o
  -4   5   7        2.27        0.96      0.86 o
  -3   5   7      146.67      152.74      2.39 o
  -2   5   7       64.54       65.07      1.55 o
  -1   5   7      187.24      172.26      3.05 o
   0   5   7        1.28        0.79      0.29 o
   1   5   7       31.21       28.07      0.91 o
   2   5   7       75.69       82.45      1.37 o
   3   5   7       88.97       90.20      1.62 o
   4   5   7      130.98      126.34      3.33 o
   5   5   7       64.87       59.59      1.52 o
   6   5   7       23.91       24.26      1.37 o
   7   5   7       10.97       10.93      1.29 o
   8   5   7        4.37        2.96      0.83 o
  -5   6   7        0.05       -1.29      1.08 o
  -4   6   7        0.75        1.29      0.83 o
  -3   6   7       17.40       19.05      1.03 o
  -2   6   7        9.08        9.21      0.78 o
  -1   6   7       10.14       10.03      0.73 o
   0   6   7        5.56        5.70      0.60 o
   1   6   7        0.06        0.15      0.42 o
   2   6   7       74.05       71.88      1.65 o
   3   6   7      256.60      251.85      3.96 o
   4   6   7      125.52      129.18      2.09 o
   5   6   7       35.57       39.00      1.21 o
   6   6   7       41.47       37.04      1.32 o
   7   6   7       13.89       11.84      1.14 o
   8   6   7        0.11        0.00      1.08 o
  -4   7   7        3.27        3.02      0.91 o
  -3   7   7        6.00        6.45      0.98 o
  -2   7   7       22.03       23.41      1.07 o
  -1   7   7       39.30       42.95      1.44 o
   0   7   7        1.47        0.71      0.54 o
   1   7   7        0.74        0.18      0.47 o
   2   7   7       49.02       47.76      2.47 o
   3   7   7      357.78      327.71     10.21 o
   4   7   7      186.56      178.47      3.23 o
   5   7   7       12.20       11.35      0.82 o
   6   7   7        0.99        0.91      0.67 o
   7   7   7        5.71       10.13      1.72 o
  -4   8   7        1.68        1.19      0.98 o
  -3   8   7        2.31        3.12      0.91 o
  -2   8   7        0.33       -0.31      0.57 o
  -1   8   7      208.17      214.87      4.23 o
   0   8   7        0.65        0.86      0.55 o
   1   8   7        0.17        1.20      0.53 o
   2   8   7       26.93       27.47      1.11 o
   3   8   7       83.06       78.16      1.90 o
   4   8   7       38.57       37.14      1.37 o
   5   8   7        0.18       -0.91      0.61 o
   6   8   7        1.94        3.12      0.91 o
   7   8   7        0.86        3.02      1.29 o
  -3   9   7        0.78        0.85      0.98 o
  -2   9   7        0.01       -1.16      0.86 o
  -1   9   7        0.08        0.30      0.57 o
   0   9   7       39.11       35.15      1.68 o
   1   9   7        3.50        4.18      0.66 o
   2   9   7        1.08        1.21      0.55 o
   3   9   7        0.16       -0.25      0.53 o
   4   9   7        2.46        2.42      0.66 o
   5   9   7        0.63        0.65      0.76 o
   6   9   7        8.79        9.65      1.22 o
   7   9   7        3.35        5.80      1.14 o
  -2  10   7        0.10        0.43      0.91 o
  -1  10   7        1.07        2.23      1.10 o
   0  10   7       19.66       19.60      1.16 o
   1  10   7       60.22       56.53      3.27 o
   2  10   7        6.76        4.75      0.73 o
   3  10   7        1.11        0.35      0.79 o
   4  10   7        6.05        6.54      0.87 o
   5  10   7        4.79        5.46      0.98 o
   6  10   7        2.43        2.24      0.98 o
  -1  11   7        1.03        1.40      1.40 o
   0  11   7        1.25        1.75      0.82 o
   1  11   7        0.00       -0.79      0.70 o
   2  11   7        3.07        3.42      0.87 o
   3  11   7        0.93        1.03      0.66 o
   4  11   7        6.93        7.92      1.72 o
   5  11   7        2.43        2.26      0.91 o
   1  12   7        0.04       -0.38      0.75 o
   2  12   7        0.79        0.81      0.68 o
   3  12   7        2.27        2.29      0.78 o
   4  12   7        0.30       -0.20      0.97 o
  -2  -9   8        0.25        2.15      1.29 o
  -4  -8   8       13.77       16.16      2.15 o
  -3  -8   8        0.93        1.08      1.29 o
  -2  -8   8        2.55        4.52      1.51 o
  -1  -8   8       11.19       10.99      1.72 o
   0  -8   8        0.24       -0.22      1.29 o
   1  -8   8        0.12       -0.22      0.86 o
   2  -8   8        0.38        0.86      1.08 o
  -4  -7   8       33.46       33.80      1.90 o
  -3  -7   8       11.59       13.98      1.29 o
  -2  -7   8        0.20       -0.32      0.76 o
  -1  -7   8       12.01       14.18      1.00 o
   0  -7   8       17.78       13.36      1.72 o
   1  -7   8        1.08        0.65      1.29 o
   2  -7   8        0.03        1.51      1.08 o
   3  -7   8        3.33        1.08      1.29 o
  -5  -6   8        1.01        2.57      0.88 o
  -4  -6   8        6.26        5.82      1.51 o
  -3  -6   8        5.12        8.63      1.43 o
  -2  -6   8        0.33        0.27      0.57 o
  -1  -6   8        1.90        2.30      0.62 o
   0  -6   8        0.02       -0.15      0.57 o
   1  -6   8        4.96        5.21      0.70 o
   2  -6   8       41.37       39.78      1.96 o
   3  -6   8        1.00        1.42      0.69 o
   4  -6   8        0.25       -0.60      0.67 o
  -6  -5   8        2.73        2.03      0.88 o
  -5  -5   8        0.00       -0.34      0.72 o
  -4  -5   8        8.87       10.31      0.95 o
  -3  -5   8        3.68        3.73      0.91 o
  -2  -5   8        1.55        2.30      1.18 o
  -1  -5   8        1.66        0.97      1.18 o
   0  -5   8        2.98        2.07      0.49 o
   1  -5   8      146.84      130.31      2.50 o
   2  -5   8        8.59       11.95      0.78 o
   3  -5   8        1.14        1.39      0.57 o
   4  -5   8        0.82        0.80      0.57 o
   5  -5   8        5.66        5.62      0.87 o
  -6  -4   8        1.08        2.14      0.88 o
  -5  -4   8        3.36        2.97      0.83 o
  -4  -4   8       26.40       28.11      1.28 o
  -3  -4   8      129.17      129.43      3.64 o
  -2  -4   8       63.13       60.83      1.57 o
  -1  -4   8        1.45        1.31      0.38 o
   0  -4   8        0.04       -0.10      0.40 o
   1  -4   8        1.98        2.65      0.44 o
   2  -4   8      265.16      245.22      3.89 o
   3  -4   8        2.52        2.68      0.57 o
   4  -4   8        2.22        1.61      0.74 o
   5  -4   8        1.31        0.76      0.57 o
   6  -4   8        0.00        0.34      0.70 o
  -6  -3   8        1.05        1.82      0.83 o
  -5  -3   8        0.36        1.32      0.63 o
  -4  -3   8       17.92       21.35      1.12 o
  -3  -3   8       39.63       38.13      1.28 o
  -2  -3   8       38.68       41.96      1.28 o
  -1  -3   8        0.01        0.12      0.37 o
   0  -3   8        1.62        1.68      0.34 o
   1  -3   8       49.99       49.29      1.09 o
   2  -3   8      292.37      286.75      4.30 o
   3  -3   8        1.08        2.34      0.50 o
   4  -3   8        0.39        0.79      0.50 o
   5  -3   8        0.24       -0.14      0.50 o
   6  -3   8       10.69        9.72      0.91 o
  -6  -2   8        0.25        1.43      0.83 o
  -5  -2   8       36.62       35.13      1.37 o
  -4  -2   8        1.89        1.50      0.91 o
  -3  -2   8       25.96       23.99      1.07 o
  -2  -2   8       18.98       18.95      0.91 o
  -1  -2   8       28.94       29.47      0.82 o
   0  -2   8        1.13        0.85      0.34 o
   1  -2   8        9.29        8.49      0.48 o
   2  -2   8       19.93       19.94      1.09 o
   3  -2   8       43.29       39.28      1.34 o
   4  -2   8        2.29        2.44      0.50 o
   5  -2   8        0.69        0.11      0.44 o
   6  -2   8       14.09       16.62      1.31 o
  -6  -1   8        3.39        2.02      0.83 o
  -5  -1   8       34.58       28.42      1.20 o
  -4  -1   8        0.72        1.03      0.57 o
  -3  -1   8        5.05        3.89      0.62 o
  -2  -1   8       31.74       28.50      0.85 o
  -1  -1   8       47.20       46.59      1.63 o
   0  -1   8        9.25       11.00      0.50 o
   1  -1   8        1.89        2.30      0.28 o
   2  -1   8        6.13        5.21      0.37 o
   3  -1   8       38.17       34.79      1.35 o
   4  -1   8      107.76      103.73      2.57 o
   5  -1   8        3.83        3.17      0.57 o
   6  -1   8        7.45        7.43      0.78 o
   7  -1   8        1.67        1.94      0.66 o
  -6   0   8       10.38        7.54      1.72 o
  -5   0   8        4.65        4.38      0.70 o
  -4   0   8       20.23       18.04      0.95 o
  -3   0   8        0.68        0.61      0.47 o
  -2   0   8        2.02        1.69      0.37 o
  -1   0   8      321.15      309.56      3.83 o
   0   0   8       14.79       15.67      0.75 o
   1   0   8        0.34       -0.03      0.40 o
   2   0   8        0.62        1.06      0.23 o
   3   0   8       12.00       12.30      0.49 o
   4   0   8       61.19       63.97      1.52 o
   5   0   8        1.86        1.36      0.50 o
   6   0   8        3.04        3.67      0.97 o
   7   0   8        3.05        3.93      0.93 o
  -6   1   8        0.15        0.65      1.29 o
  -5   1   8       10.21       10.25      0.91 o
  -4   1   8        4.54        3.63      0.55 o
  -3   1   8        0.29        0.56      0.68 o
  -2   1   8        0.27        0.17      0.37 o
  -1   1   8       72.51       74.26      1.74 o
   0   1   8      155.36      168.82      2.78 o
   1   1   8      368.05      389.96      5.55 o
   2   1   8        7.11        9.53      0.41 o
   3   1   8        4.71        4.70      0.38 o
   4   1   8        7.89        7.52      0.57 o
   5   1   8       31.82       31.68      1.07 o
   6   1   8        7.96        8.12      0.75 o
   7   1   8        4.14        5.17      1.17 o
  -6   2   8        2.18       -0.22      1.29 o
  -5   2   8        4.24        5.24      0.73 o
  -4   2   8       34.25       30.64      1.33 o
  -3   2   8        2.00        1.55      0.44 o
  -2   2   8       66.76       66.80      1.59 o
  -1   2   8        1.75        1.50      0.30 o
   0   2   8      269.44      282.52      4.26 o
   1   2   8      155.78      163.16      2.73 o
   2   2   8      177.18      178.05      2.86 o
   3   2   8        8.67        7.52      0.41 o
   4   2   8        4.91        6.84      0.48 o
   5   2   8        3.01        2.86      0.50 o
   6   2   8        2.39        3.01      0.53 o
   7   2   8        0.30        1.29      0.51 o
   8   2   8        3.16        3.45      1.51 o
  -6   3   8        0.02        0.65      1.51 o
  -5   3   8        0.74       -0.57      0.67 o
  -4   3   8        0.17       -0.50      0.47 o
  -3   3   8        7.74       10.74      0.65 o
  -2   3   8        0.43        0.56      0.38 o
  -1   3   8       17.58       17.59      0.61 o
   0   3   8       36.59       37.08      0.84 o
   1   3   8       30.00       22.55      0.81 o
   2   3   8      207.83      238.07      3.04 o
   3   3   8       29.20       24.56      0.96 o
   4   3   8        0.68        1.09      0.34 o
   5   3   8        8.09        7.49      0.66 o
   6   3   8       34.90       34.70      1.24 o
   7   3   8        3.09        3.85      0.83 o
   8   3   8        4.11        4.30      0.98 o
  -5   4   8        0.03        0.00      0.72 o
  -4   4   8        0.68        0.86      0.53 o
  -3   4   8       32.36       33.00      1.04 o
  -2   4   8     1367.46     1439.32     16.21 o
  -1   4   8       37.33       37.57      1.31 o
   0   4   8       62.13       56.16      1.05 o
   1   4   8       19.49       15.59      0.56 o
   2   4   8        4.31        1.31      0.27 o
   3   4   8       20.46       19.38      0.71 o
   4   4   8        2.43        2.24      0.37 o
   5   4   8        2.10        2.29      0.39 o
   6   4   8       93.79       88.95      2.03 o
   7   4   8       12.09       13.58      1.40 o
   8   4   8        0.57        1.45      0.83 o
  -5   5   8       13.69       17.02      1.72 o
  -4   5   8        0.03        0.65      1.94 o
  -3   5   8        0.14        0.81      0.55 o
  -2   5   8      108.16      118.62      1.97 o
  -1   5   8      349.10      330.98      4.23 o
   0   5   8       19.04       22.29      0.75 o
   1   5   8       47.69       42.46      0.97 o
   2   5   8       71.10       73.70      1.52 o
   3   5   8        0.40        1.12      0.37 o
   4   5   8        4.76        6.36      0.50 o
   5   5   8      114.82      113.69      1.96 o
   6   5   8        3.13        2.49      0.53 o
   7   5   8        0.01        0.54      0.61 o
   8   5   8        0.31        1.08      0.76 o
  -4   6   8        1.33        2.27      0.83 o
  -3   6   8        0.47        0.86      0.55 o
  -2   6   8        2.00        1.37      0.55 o
  -1   6   8        4.08        4.53      0.71 o
   0   6   8        0.04        0.39      0.57 o
   1   6   8       12.26       11.20      0.75 o
   2   6   8        0.61        0.95      0.47 o
   3   6   8      218.76      209.76      3.50 o
   4   6   8       48.90       46.05      1.23 o
   5   6   8       20.44       19.17      0.83 o
   6   6   8        0.02        0.07      0.50 o
   7   6   8        0.62        0.55      0.86 o
   8   6   8        1.32        2.26      0.91 o
  -4   7   8        0.70       -0.11      1.83 o
  -3   7   8        2.98        5.16      1.72 o
  -2   7   8       11.36       13.12      0.91 o
  -1   7   8       11.20        8.80      0.78 o
   0   7   8       55.38       53.28      1.49 o
   1   7   8       16.81       16.49      0.88 o
   2   7   8        0.66        0.86      0.48 o
   3   7   8      214.97      218.74      3.72 o
   4   7   8      581.29      603.47      9.39 o
   5   7   8       60.61       59.08      1.66 o
   6   7   8        2.90        3.99      0.83 o
   7   7   8        3.58        6.46      1.51 o
  -3   8   8        1.62        2.26      0.91 o
  -2   8   8        0.90        0.41      0.96 o
  -1   8   8        3.15        2.56      0.66 o
   0   8   8        8.80        7.29      0.73 o
   1   8   8       34.54       30.24      1.23 o
   2   8   8        2.10        2.45      0.55 o
   3   8   8       55.36       55.47      2.57 o
   4   8   8        2.53        3.23      0.76 o
   5   8   8       45.83       44.57      1.57 o
   6   8   8        0.71        0.36      0.67 o
   7   8   8        7.65        5.60      1.51 o
  -3   9   8        0.00       -1.37      0.91 o
  -2   9   8        0.12       -0.14      0.83 o
  -1   9   8        0.06       -0.16      0.60 o
   0   9   8       10.11       10.82      0.91 o
   1   9   8       29.14       25.32      1.23 o
   2   9   8        2.13        2.68      0.74 o
   3   9   8        2.24        1.80      0.55 o
   4   9   8       10.45       10.98      0.95 o
   5   9   8        1.89        1.29      1.51 o
   6   9   8        1.36        1.06      0.83 o
   7   9   8        1.09        0.84      0.88 o
  -2  10   8        0.33        0.54      1.07 o
  -1  10   8        4.51        5.10      0.81 o
   0  10   8        0.24        0.92      0.70 o
   1  10   8        2.13        2.37      0.73 o
   2  10   8        0.20        0.77      0.60 o
   3  10   8        0.01        0.22      0.60 o
   4  10   8        3.37        4.80      0.82 o
   5  10   8        0.40       -0.65      0.76 o
   6  10   8        1.16        0.86      0.91 o
   0  11   8        0.17       -0.07      0.75 o
   1  11   8        0.36       -0.92      0.63 o
   2  11   8        0.01        0.54      0.63 o
   3  11   8        4.44        6.23      0.85 o
   4  11   8        1.35        2.76      1.51 o
   5  11   8        1.10        0.65      0.91 o
   2  12   8        0.29        0.65      0.73 o
   3  12   8        0.41       -0.33      0.68 o
   1  -8   9        1.99        2.37      1.08 o
  -4  -7   9        7.75        8.02      1.22 o
  -3  -7   9        0.00        0.00      1.29 o
  -2  -7   9        0.03       -0.86      1.08 o
  -1  -7   9        3.55        3.89      0.86 o
   1  -7   9       69.86       65.71      3.23 o
   2  -7   9        0.16        1.72      1.29 o
   3  -7   9        0.06        0.22      1.29 o
  -5  -6   9        0.24       -0.08      0.83 o
  -4  -6   9       18.70       20.22      1.72 o
  -3  -6   9        0.00        1.12      0.86 o
  -2  -6   9        0.11       -0.02      0.67 o
  -1  -6   9        0.43        0.48      0.67 o
   0  -6   9        0.78        1.54      0.55 o
   1  -6   9       18.37       19.16      1.94 o
   2  -6   9        8.11        5.82      1.83 o
   3  -6   9        0.01       -0.22      0.76 o
   4  -6   9        0.52        0.86      1.29 o
  -5  -5   9        0.52        1.14      0.83 o
  -4  -5   9       20.52       21.62      1.83 o
  -3  -5   9       19.32       16.93      1.29 o
  -2  -5   9       16.28       14.84      1.72 o
  -1  -5   9        4.05        3.63      0.72 o
   0  -5   9        8.30        7.51      0.86 o
   1  -5   9        0.08       -0.22      0.61 o
   2  -5   9        3.66        6.74      0.91 o
   3  -5   9        5.27        5.17      0.91 o
   4  -5   9        0.01       -0.54      0.76 o
   5  -5   9        0.54        0.86      1.18 o
  -5  -4   9        6.02        4.77      2.26 o
  -4  -4   9        9.10       10.07      1.14 o
  -3  -4   9        0.16       -0.43      0.97 o
  -2  -4   9       99.11       92.63      2.91 o
  -1  -4   9       26.44       24.60      1.29 o
   0  -4   9        0.02       -0.06      0.40 o
   1  -4   9        0.03       -0.06      0.52 o
   2  -4   9       69.10       60.76      2.80 o
   3  -4   9       10.07       11.85      1.07 o
   4  -4   9        2.83        2.05      0.76 o
   5  -4   9        0.26        0.00      0.76 o
  -6  -3   9        1.12        1.90      0.88 o
  -5  -3   9        0.31        0.34      0.97 o
  -4  -3   9        1.90        2.72      1.83 o
  -3  -3   9        9.86       10.50      1.07 o
  -2  -3   9        6.48        4.06      0.83 o
  -1  -3   9      158.94      161.25      2.86 o
   0  -3   9        0.00        0.20      0.45 o
   1  -3   9        7.58        7.41      0.73 o
   2  -3   9      120.28      105.16      2.91 o
   3  -3   9        1.23        0.22      0.61 o
   4  -3   9        0.11        0.11      0.61 o
   5  -3   9        0.00        0.11      0.97 o
   6  -3   9        0.95        0.67      0.97 o
  -6  -2   9        2.55        3.66      0.98 o
  -5  -2   9        0.46        0.60      0.72 o
  -4  -2   9       12.59       14.58      1.22 o
  -3  -2   9        4.16        4.36      0.83 o
  -2  -2   9        0.02        0.00      0.86 o
  -1  -2   9       51.76       44.81      1.27 o
   0  -2   9        1.35        1.16      0.44 o
   1  -2   9        3.30        3.84      0.47 o
   2  -2   9        2.91        3.25      0.51 o
   3  -2   9       73.26       71.72      2.48 o
   4  -2   9       43.33       36.44      1.59 o
   5  -2   9        0.78        1.29      0.76 o
   6  -2   9        0.94        0.39      0.83 o
  -6  -1   9        2.14        3.93      1.08 o
  -5  -1   9        7.94        6.42      0.98 o
  -4  -1   9       20.06       19.24      1.29 o
  -3  -1   9        1.78        1.68      0.67 o
  -2  -1   9       10.25       12.13      0.98 o
  -1  -1   9        0.01       -0.31      0.40 o
   0  -1   9       23.48       21.98      0.87 o
   1  -1   9        9.02        9.06      0.57 o
   2  -1   9        8.80        7.78      0.57 o
   3  -1   9        4.08        3.84      0.67 o
   4  -1   9       97.74      102.69      2.74 o
   5  -1   9        0.22        0.11      0.61 o
   6  -1   9        0.47       -0.07      0.67 o
   7  -1   9        0.00       -0.90      0.72 o
  -6   0   9        5.73        9.07      2.37 o
  -5   0   9        1.77        0.94      0.86 o
  -4   0   9        2.40        2.26      0.97 o
  -3   0   9        1.00        1.17      0.67 o
  -2   0   9        0.29        0.58      0.44 o
  -1   0   9        6.77        6.41      0.57 o
   0   0   9        3.35        4.04      0.50 o
   1   0   9        3.70        4.23      0.58 o
   2   0   9        4.39        3.66      0.40 o
   3   0   9        5.76        5.34      0.47 o
   4   0   9       16.92       15.52      1.07 o
   5   0   9       18.31       17.26      1.22 o
   6   0   9        0.66        0.57      0.67 o
   7   0   9        0.07        0.00      0.67 o
  -6   1   9        0.24       -0.22      1.29 o
  -5   1   9        2.28        2.94      0.83 o
  -4   1   9       31.52       26.55      2.05 o
  -3   1   9       71.32       67.95      2.37 o
  -2   1   9        2.31        2.31      0.53 o
  -1   1   9        4.99        4.03      0.53 o
   0   1   9        6.63        6.15      0.57 o
   1   1   9      425.58      455.24      6.46 o
   2   1   9       15.83       15.70      0.81 o
   3   1   9       18.88       16.53      0.78 o
   4   1   9        0.15        0.00      0.86 o
   5   1   9       27.01       23.84      1.72 o
   6   1   9        1.74        1.08      0.61 o
   7   1   9        0.44        0.38      0.67 o
  -6   2   9        0.93       -1.72      1.29 o
  -5   2   9        0.34        1.34      0.72 o
  -4   2   9        3.33        1.72      1.08 o
  -3   2   9      242.85      235.14      4.87 o
  -2   2   9       67.35       63.45      1.70 o
  -1   2   9       32.59       28.55      2.06 o
   0   2   9       62.52       58.60      1.45 o
   1   2   9       93.10       93.14      1.82 o
   2   2   9      229.03      224.82      5.21 o
   3   2   9        1.97        1.14      0.40 o
   4   2   9        8.90        9.31      0.83 o
   5   2   9        8.96       10.29      1.29 o
   6   2   9        3.27        3.46      0.76 o
   7   2   9        0.20        0.54      0.61 o
  -5   3   9        1.82        0.22      1.29 o
  -4   3   9        3.03        1.81      0.72 o
  -3   3   9       79.63       85.12      2.70 o
  -2   3   9       46.94       44.40      1.73 o
  -1   3   9      136.49      130.10      2.40 o
   0   3   9        2.34        3.49      0.53 o
   1   3   9        1.72        1.29      0.40 o
   2   3   9        0.40        0.07      0.42 o
   3   3   9       57.53       49.05      1.28 o
   4   3   9       80.07       79.49      1.78 o
   5   3   9       23.44       24.28      1.29 o
   6   3   9        4.44        5.50      0.91 o
   7   3   9        8.12        7.51      0.98 o
  -5   4   9        0.45        1.08      1.29 o
  -4   4   9        1.67        3.57      0.83 o
  -3   4   9       47.85       47.23      1.48 o
  -2   4   9        8.15        8.75      1.29 o
  -1   4   9        7.04        8.28      0.73 o
   0   4   9        5.46        4.20      0.55 o
   1   4   9        3.05        1.26      0.42 o
   2   4   9       34.11       29.48      1.00 o
   3   4   9        6.79        7.50      0.60 o
   4   4   9       61.13       64.56      1.57 o
   5   4   9       35.21       32.43      1.44 o
   6   4   9       47.95       43.44      1.75 o
   7   4   9       34.37       33.83      2.37 o
   8   4   9        0.16        1.29      1.29 o
  -3   5   9        4.46        3.32      0.88 o
  -2   5   9       23.97       25.19      1.12 o
  -1   5   9      277.46      289.95      4.58 o
   0   5   9       13.53       12.62      0.75 o
   1   5   9        1.36        1.59      0.43 o
   2   5   9        7.21        5.59      0.51 o
   3   5   9      247.00      248.95      5.10 o
   4   5   9       73.21       69.32      2.98 o
   5   5   9        5.82        5.36      0.66 o
   6   5   9       17.73       13.73      1.14 o
   7   5   9        0.54        1.29      1.08 o
  -3   6   9        2.38        1.31      0.75 o
  -2   6   9        1.39        0.78      0.72 o
  -1   6   9      537.40      557.29     18.31 o
   0   6   9       31.17       32.68      1.66 o
   1   6   9        0.67        1.64      0.72 o
   2   6   9       36.62       32.80      1.59 o
   3   6   9      131.28      123.46      3.12 o
   4   6   9       64.26       64.46      2.30 o
   5   6   9        4.47        5.77      0.75 o
   6   6   9        2.77        2.05      0.61 o
   7   6   9        1.16        0.86      1.08 o
  -4   7   9        0.18       -2.15      1.51 o
  -3   7   9        0.35       -1.08      1.29 o
  -2   7   9        0.69        0.76      1.29 o
  -1   7   9        0.15        0.73      0.72 o
   0   7   9       75.31       62.07      2.21 o
   1   7   9        1.70        0.98      0.75 o
   2   7   9        2.51        4.45      1.40 o
   3   7   9        0.75        1.03      0.75 o
   4   7   9       38.05       36.76      1.68 o
   5   7   9        0.59        1.24      0.67 o
   6   7   9        0.22        1.08      0.86 o
  -3   8   9        2.90        5.17      1.72 o
  -2   8   9        3.00        3.37      1.08 o
  -1   8   9        0.23        0.34      0.72 o
   0   8   9       44.42       37.79      1.81 o
   1   8   9      124.01      107.16      3.05 o
   2   8   9        5.98        3.53      0.83 o
   3   8   9        0.82        1.59      0.72 o
   4   8   9        0.02        0.48      0.67 o
   5   8   9        0.25        0.22      0.61 o
   6   8   9        0.28        0.86      0.86 o
  -2   9   9        1.12        0.00      1.51 o
  -1   9   9        0.42        0.65      0.72 o
   0   9   9        4.93        5.55      1.03 o
   1   9   9        5.89        5.35      0.98 o
   2   9   9       18.99       15.14      1.29 o
   3   9   9        1.04       -0.50      0.67 o
   4   9   9       14.16       15.03      1.29 o
   5   9   9       24.63       21.65      1.72 o
   6   9   9        1.47        2.37      1.29 o
  -1  10   9        0.07        1.49      0.88 o
   0  10   9        0.78        0.50      0.88 o
   1  10   9        1.93        0.79      0.88 o
   2  10   9       13.31       10.62      1.29 o
   3  10   9        5.72        6.06      1.07 o
   4  10   9        0.00       -1.01      0.67 o
   5  10   9       14.20       17.67      2.15 o
   6  10   9        3.36        4.09      1.51 o
   0  11   9        4.06        3.58      1.08 o
   1  11   9        1.14       -0.53      0.75 o
   2  11   9        1.28        1.11      0.88 o
   3  11   9        5.36        5.47      1.14 o
   4  11   9        0.28        1.08      0.91 o
   5  11   9        3.29        3.23      1.51 o
  -3  -7  10        0.44       -0.22      0.88 o
  -2  -7  10        0.96        0.94      0.86 o
  -1  -7  10        0.50        0.65      0.72 o
   1  -7  10       27.69       24.13      2.15 o
   2  -7  10        6.20        4.74      1.51 o
  -4  -6  10        6.50        7.73      1.14 o
  -3  -6  10       38.40       41.58      2.05 o
  -2  -6  10        1.06       -0.31      0.86 o
  -1  -6  10        0.07        0.22      0.72 o
   0  -6  10        0.02        0.00      1.08 o
   1  -6  10        5.82        5.28      0.91 o
   2  -6  10       97.78       89.41      3.88 o
   3  -6  10        1.15        1.19      1.08 o
  -4  -5  10        4.34        5.55      1.40 o
  -3  -5  10       28.60       30.71      1.68 o
  -2  -5  10        4.59        5.42      0.91 o
  -1  -5  10        1.05        1.08      0.97 o
   0  -5  10        0.15        1.02      0.70 o
   1  -5  10        8.20        7.45      0.91 o
   2  -5  10       21.30       18.64      1.37 o
   3  -5  10        5.07        4.06      0.91 o
   4  -5  10        0.00       -0.12      0.86 o
  -5  -4  10        7.37        7.48      1.83 o
  -4  -4  10        1.98        2.49      0.83 o
  -3  -4  10       27.28       26.67      2.69 o
  -2  -4  10        0.20        0.93      1.29 o
  -1  -4  10       11.82       12.81      1.62 o
   0  -4  10        3.37        3.92      0.60 o
   1  -4  10        0.18       -0.86      0.86 o
   2  -4  10        1.61        1.29      0.65 o
   3  -4  10        1.35        0.54      0.61 o
   4  -4  10        1.23        1.04      0.83 o
   5  -4  10        0.51        0.63      0.83 o
  -5  -3  10        8.89        9.33      1.29 o
  -4  -3  10        5.97        5.76      0.91 o
  -3  -3  10        9.36        7.88      1.07 o
  -2  -3  10        0.74        0.29      0.67 o
  -1  -3  10       39.89       41.39      1.68 o
   0  -3  10        0.63        0.43      0.51 o
   1  -3  10        1.01        1.62      0.53 o
   2  -3  10        0.57        0.43      0.61 o
   3  -3  10       15.87       17.59      2.05 o
   4  -3  10        3.49        3.90      0.91 o
   5  -3  10        3.62        0.72      1.51 o
  -5  -2  10        6.23        5.61      2.05 o
  -4  -2  10        0.40       -0.97      1.18 o
  -3  -2  10        0.45       -0.43      0.61 o
  -2  -2  10        0.64        0.54      0.97 o
  -1  -2  10       86.46       82.13      1.87 o
   0  -2  10        7.21        6.71      0.66 o
   1  -2  10        0.00        0.67      0.44 o
   2  -2  10        0.27        0.40      0.52 o
   3  -2  10        7.53        6.37      0.76 o
   4  -2  10       13.53       11.61      1.07 o
   5  -2  10        0.37       -0.75      0.61 o
   6  -2  10        0.47        0.82      1.62 o
  -5  -1  10        3.15        3.39      0.83 o
  -4  -1  10        1.53        1.05      0.75 o
  -3  -1  10        3.64        2.80      0.76 o
  -2  -1  10        1.11        0.96      0.67 o
  -1  -1  10       31.93       30.25      1.07 o
   0  -1  10        2.20        1.56      0.67 o
   1  -1  10       31.92       31.44      1.07 o
   2  -1  10        8.82        7.76      0.60 o
   3  -1  10        8.27        8.04      2.05 o
   4  -1  10        2.00        1.40      0.61 o
   5  -1  10       25.09       23.07      1.37 o
   6  -1  10        0.30        0.86      0.76 o
  -5   0  10        2.64        1.90      0.83 o
  -4   0  10       12.89       14.54      1.22 o
  -3   0  10        4.95        5.82      0.91 o
  -2   0  10       23.79       21.99      1.22 o
  -1   0  10       13.64       13.65      0.78 o
   0   0  10      130.04      132.30      2.40 o
   1   0  10       54.16       54.88      1.41 o
   2   0  10       78.41       80.39      1.74 o
   3   0  10       13.02       12.01      0.98 o
   4   0  10        5.19        5.82      0.83 o
   5   0  10        1.46        1.96      0.67 o
   6   0  10        2.01        1.51      0.76 o
   7   0  10        0.14        0.31      0.83 o
  -5   1  10        1.97        2.25      0.83 o
  -4   1  10        1.85        1.25      0.72 o
  -3   1  10        8.39        8.89      0.98 o
  -2   1  10        0.11        1.38      0.57 o
  -1   1  10        0.43        0.60      0.44 o
   0   1  10       34.60       32.94      1.12 o
   1   1  10        0.52        0.47      0.44 o
   2   1  10       15.37       16.83      0.78 o
   3   1  10       65.16       60.12      1.98 o
   4   1  10        0.85        1.11      0.54 o
   5   1  10        8.66        9.80      0.91 o
   6   1  10        4.06        5.63      0.91 o
   7   1  10        0.96        0.50      0.67 o
  -5   2  10        1.53        2.27      0.83 o
  -4   2  10        0.50        1.39      0.86 o
  -3   2  10       78.18       64.85      2.13 o
  -2   2  10      484.02      499.58      7.25 o
  -1   2  10        0.35        0.38      0.85 o
   0   2  10       17.85       16.10      0.87 o
   1   2  10        5.77        3.86      0.53 o
   2   2  10        6.18        9.24      0.66 o
   3   2  10        0.11        0.08      0.33 o
   4   2  10        0.04       -0.78      0.52 o
   5   2  10        0.60       -0.65      0.46 o
   6   2  10       19.56       21.68      1.37 o
   7   2  10        2.54        2.94      0.86 o
  -5   3  10        5.25        7.97      1.72 o
  -4   3  10        0.23        0.45      0.67 o
  -3   3  10        0.10        0.19      0.55 o
  -2   3  10      477.73      500.96      7.32 o
  -1   3  10      271.37      263.20      4.21 o
   0   3  10        0.47        1.71      0.53 o
   1   3  10       25.69       27.80      1.06 o
   2   3  10      196.20      193.85      3.69 o
   3   3  10        2.55        2.97      0.53 o
   4   3  10       12.73       12.13      0.85 o
   5   3  10       56.93       58.42      1.98 o
   6   3  10        6.34        5.83      0.91 o
   7   3  10        0.04        1.15      0.67 o
  -5   4  10        0.15        1.29      1.29 o
  -4   4  10        0.73        0.88      0.83 o
  -3   4  10        2.11        1.27      0.61 o
  -2   4  10       16.70       13.30      1.00 o
  -1   4  10       40.93       35.35      2.54 o
   0   4  10       29.81       31.32      1.76 o
   1   4  10        2.68        4.12      0.55 o
   2   4  10       11.73       12.60      0.73 o
   3   4  10      215.71      219.45      3.60 o
   4   4  10        7.99        8.41      0.71 o
   5   4  10       20.85       20.94      1.62 o
   6   4  10        3.02        2.48      0.76 o
   7   4  10        6.01        5.89      0.91 o
  -3   5  10        1.18        0.78      1.51 o
  -2   5  10        3.84        5.68      1.51 o
  -1   5  10       10.06       10.37      1.99 o
   0   5  10      167.29      167.39      3.04 o
   1   5  10       16.10       14.90      0.85 o
   2   5  10        0.01        0.08      0.34 o
   3   5  10      235.79      244.26      3.96 o
   4   5  10      662.23      692.70      9.69 o
   5   5  10       80.41       79.81      1.90 o
   6   5  10        3.30        3.66      0.76 o
   7   5  10        0.02        1.94      1.08 o
  -3   6  10        1.04        3.00      1.51 o
  -2   6  10        4.43        6.76      1.40 o
  -1   6  10        3.23        2.96      0.97 o
   0   6  10       15.06       11.70      1.19 o
   1   6  10       12.61        9.83      2.26 o
   2   6  10        2.32        3.25      0.88 o
   3   6  10      106.41      102.14      2.89 o
   4   6  10       68.29       71.15      6.57 o
   5   6  10      107.78      105.90      2.32 o
   6   6  10        5.52        7.70      1.40 o
   7   6  10        8.36        7.76      1.51 o
  -3   7  10        0.76       -1.94      1.29 o
  -2   7  10        0.33       -0.33      1.08 o
  -1   7  10        1.14        0.67      1.40 o
   0   7  10       14.81       16.60      1.35 o
   1   7  10        7.76        6.07      0.98 o
   2   7  10        5.07        7.20      1.03 o
   3   7  10       12.09       12.94      1.40 o
   4   7  10        0.25        0.67      0.67 o
   5   7  10       11.45       11.00      1.07 o
   6   7  10        4.79        4.83      0.91 o
  -3   8  10        2.29        3.02      1.72 o
  -2   8  10        3.21        5.73      1.14 o
  -1   8  10        0.58        0.30      0.72 o
   0   8  10        9.61        9.46      1.19 o
   1   8  10       25.46       19.80      1.44 o
   2   8  10        0.89       -0.09      0.72 o
   3   8  10        0.28        0.29      0.67 o
   4   8  10        0.01       -0.34      0.86 o
   5   8  10        1.08        1.40      0.76 o
   6   8  10        0.78       -0.43      0.86 o
  -2   9  10        1.00        0.43      1.72 o
  -1   9  10        2.71        3.65      0.91 o
   0   9  10        0.01       -1.08      0.72 o
   1   9  10        6.65        5.47      1.03 o
   2   9  10        9.41        4.65      0.98 o
   3   9  10        9.91        9.60      1.22 o
   4   9  10        0.59        0.56      0.72 o
   5   9  10        9.82       12.58      1.29 o
   6   9  10        0.28        1.72      1.08 o
  -1  10  10        3.39        5.29      1.40 o
   0  10  10        0.27       -0.50      0.88 o
   1  10  10        0.28       -0.41      0.88 o
   2  10  10       12.46        8.74      1.40 o
   3  10  10        1.23        0.22      0.72 o
   4  10  10        0.00        0.39      0.72 o
   5  10  10        1.03        1.94      0.91 o
   6  10  10        0.09        1.51      1.29 o
   1  11  10        0.02        1.19      0.91 o
   2  11  10        0.82        0.82      0.75 o
   3  11  10        0.66        1.96      0.98 o
   4  11  10        0.56        0.49      0.83 o
  -1  -7  11        0.48        1.65      0.83 o
  -3  -6  11        1.44        2.25      1.51 o
  -2  -6  11       15.86       17.87      3.02 o
  -1  -6  11        1.36        2.19      0.83 o
   0  -6  11        0.03        1.51      1.29 o
   1  -6  11        0.24        0.65      0.76 o
   2  -6  11       23.99       21.98      2.15 o
  -4  -5  11        0.22        0.43      0.83 o
  -3  -5  11        8.23       10.35      1.29 o
  -2  -5  11       17.83       17.02      1.37 o
  -1  -5  11       36.55       35.40      1.68 o
   0  -5  11        0.00        0.47      0.86 o
   1  -5  11        0.35        1.13      1.51 o
   2  -5  11       18.37       14.27      1.22 o
   3  -5  11       10.68        8.48      1.14 o
  -4  -4  11        2.12        3.79      0.98 o
  -3  -4  11       11.57       12.56      1.22 o
  -2  -4  11        7.21        9.09      1.51 o
  -1  -4  11        0.34        0.05      0.67 o
   0  -4  11        0.17        0.09      0.48 o
   1  -4  11        0.01       -0.22      0.86 o
   2  -4  11        3.92        3.72      0.97 o
   3  -4  11       54.04       47.22      1.98 o
   4  -4  11        4.21        4.53      0.91 o
  -5  -3  11        2.43        0.96      0.83 o
  -4  -3  11       14.41       15.64      1.37 o
  -3  -3  11        3.13        1.49      0.83 o
  -2  -3  11        2.40        2.26      0.76 o
  -1  -3  11        0.02        0.24      0.67 o
   0  -3  11        0.12       -0.50      0.47 o
   1  -3  11        2.40        2.99      0.60 o
   2  -3  11        0.63        0.97      0.61 o
   3  -3  11        0.00       -0.43      0.61 o
   4  -3  11       25.23       23.52      1.83 o
   5  -3  11        0.03       -0.22      0.76 o
  -5  -2  11        3.18        2.93      1.18 o
  -4  -2  11        5.55        5.10      0.98 o
  -3  -2  11        0.31        0.74      0.86 o
  -2  -2  11        0.74        0.57      0.75 o
  -1  -2  11        0.82        1.80      0.67 o
   0  -2  11        2.20        1.43      0.47 o
   1  -2  11        0.79       -0.16      0.40 o
   2  -2  11        0.82        0.40      0.54 o
   3  -2  11        0.74        0.97      0.61 o
   4  -2  11        5.07        6.41      1.51 o
   5  -2  11       15.11       16.16      1.37 o
   6  -2  11        0.23       -0.08      0.83 o
  -5  -1  11        3.96        4.64      1.62 o
  -4  -1  11        2.88        1.76      0.83 o
  -3  -1  11       31.14       32.36      2.05 o
  -2  -1  11        0.53        0.65      0.86 o
  -1  -1  11        1.42        1.28      0.53 o
   0  -1  11       11.96       11.74      0.75 o
   1  -1  11       87.60       88.85      1.99 o
   2  -1  11        0.26        0.29      0.40 o
   3  -1  11        1.78        1.82      1.08 o
   4  -1  11        0.16        0.32      0.61 o
   5  -1  11       18.41       16.69      1.83 o
   6  -1  11        1.81        1.40      0.76 o
  -5   0  11        0.35        0.29      0.86 o
  -4   0  11        3.45        3.32      0.88 o
  -3   0  11       44.17       39.64      1.68 o
  -2   0  11        7.42        8.33      0.91 o
  -1   0  11        5.23        4.46      0.62 o
   0   0  11       56.82       52.59      2.53 o
   1   0  11       83.37       83.77      1.87 o
   2   0  11      100.92       94.71      4.69 o
   3   0  11        0.29       -0.18      0.52 o
   4   0  11        3.91        3.75      1.08 o
   5   0  11        1.07        1.82      0.67 o
   6   0  11        0.27        0.97      0.76 o
  -5   1  11        3.47        4.06      1.40 o
  -4   1  11        0.03        0.73      0.72 o
  -3   1  11        6.10        9.07      1.07 o
  -2   1  11        3.25        5.07      0.83 o
  -1   1  11        7.06        7.57      0.75 o
   0   1  11        0.01        0.09      0.44 o
   1   1  11        8.67        8.36      1.01 o
   2   1  11       16.58       17.63      0.90 o
   3   1  11        0.80        0.96      0.40 o
   4   1  11        8.29        8.49      0.91 o
   5   1  11        1.12        1.18      0.61 o
   6   1  11        0.56        0.93      0.67 o
   7   1  11        1.48        2.59      0.91 o
  -5   2  11        0.46        0.09      0.88 o
  -4   2  11        0.95        0.24      0.67 o
  -3   2  11       22.09       18.43      2.26 o
  -2   2  11        0.07        0.61      0.57 o
  -1   2  11       23.87       22.97      1.07 o
   0   2  11        2.51        2.39      0.60 o
   1   2  11        0.67        0.62      0.46 o
   2   2  11       22.71       19.67      0.91 o
   3   2  11       86.86       86.24      4.61 o
   4   2  11        5.34        6.42      0.86 o
   5   2  11        5.16        4.38      0.83 o
   6   2  11       13.29       16.60      1.22 o
   7   2  11       22.70       22.46      1.59 o
  -5   3  11        1.28        1.72      1.51 o
  -4   3  11        5.38        8.06      1.07 o
  -3   3  11        1.87        1.51      0.76 o
  -2   3  11        0.72        1.17      0.60 o
  -1   3  11      500.66      517.20      8.66 o
   0   3  11       23.82       24.37      1.11 o
   1   3  11       12.26       11.93      0.78 o
   2   3  11        0.26        0.28      0.42 o
   3   3  11       84.54       88.58      1.95 o
   4   3  11        2.07        2.22      0.53 o
   5   3  11        0.16       -0.31      0.65 o
   6   3  11       14.19       12.77      1.14 o
   7   3  11       10.14        9.26      2.59 o
  -4   4  11       11.44       16.11      1.37 o
  -3   4  11        0.60        0.29      0.67 o
  -2   4  11        0.67        1.27      0.55 o
  -1   4  11      207.48      217.27      3.75 o
   0   4  11       76.54       70.81      2.73 o
   1   4  11        2.24        1.80      0.73 o
   2   4  11        2.56        3.22      0.48 o
   3   4  11       30.79       26.97      1.11 o
   4   4  11       23.25       26.86      1.16 o
   5   4  11        8.75        9.86      1.08 o
   6   4  11       18.52       18.17      1.83 o
   7   4  11        0.50        1.72      0.76 o
  -4   5  11        0.32        3.02      1.29 o
  -3   5  11        0.64        0.63      0.88 o
  -2   5  11        0.62        0.59      0.75 o
  -1   5  11        4.10        5.74      0.73 o
   0   5  11       29.70       25.09      1.13 o
   1   5  11        0.01        0.14      0.48 o
   2   5  11        0.40       -0.23      0.34 o
   3   5  11        0.34        1.55      0.47 o
   4   5  11       91.05       86.12      2.02 o
   5   5  11        4.98        5.17      0.66 o
   6   5  11        6.01        5.19      1.08 o
   7   5  11        0.11        1.05      0.67 o
  -3   6  11        0.39        1.87      0.88 o
  -2   6  11        6.88        6.03      1.03 o
  -1   6  11        1.29        0.57      1.08 o
   0   6  11       44.74       40.21      1.81 o
   1   6  11       25.99       23.55      1.44 o
   2   6  11        3.58        1.85      0.72 o
   3   6  11        2.27        2.94      0.72 o
   4   6  11       25.21       24.45      1.37 o
   5   6  11       49.35       45.26      1.83 o
   6   6  11       15.05       14.65      1.22 o
   7   6  11        7.53        9.48      1.72 o
  -3   7  11        1.77        2.76      1.08 o
  -2   7  11        0.35        0.24      1.40 o
  -1   7  11        0.08        0.04      1.29 o
   0   7  11        2.77        2.10      1.40 o
   1   7  11       31.04       28.40      1.66 o
   2   7  11       25.71       23.48      1.72 o
   3   7  11        0.16        0.02      0.67 o
   4   7  11        0.46        1.32      0.75 o
   5   7  11       46.23       45.17      1.94 o
   6   7  11        4.27        4.09      1.29 o
  -2   8  11        4.96        6.52      1.19 o
  -1   8  11        1.32        2.34      0.91 o
   0   8  11        0.11       -1.00      0.75 o
   1   8  11        6.14        7.17      1.51 o
   2   8  11       40.11       38.42      1.90 o
   3   8  11        2.28        3.80      0.91 o
   4   8  11        0.79        1.12      0.72 o
   5   8  11       11.57       14.08      2.15 o
   6   8  11        4.82        4.26      0.91 o
  -2   9  11        8.85       17.35      1.66 o
  -1   9  11        2.05        2.66      1.72 o
   0   9  11       16.53       19.06      1.55 o
   1   9  11        4.27        4.24      1.03 o
   2   9  11        0.28        0.33      0.75 o
   3   9  11       12.07       13.64      1.29 o
   4   9  11        0.08        0.73      0.72 o
   5   9  11        6.02        7.02      1.18 o
   6   9  11        8.37       11.20      1.94 o
   0  10  11        6.01        7.61      1.24 o
   1  10  11        0.80        0.58      0.91 o
   2  10  11        0.69        0.88      0.88 o
   3  10  11        0.43       -0.20      0.83 o
   4  10  11        1.98        2.83      0.98 o
   5  10  11        7.20       11.05      1.72 o
   1  11  11        0.17       -0.28      0.91 o
   2  11  11        0.07       -0.63      0.88 o
   3  11  11        7.16       12.73      1.44 o
   4  11  11        3.59        4.43      1.62 o
  -2  -6  12        1.95        0.10      1.29 o
  -1  -6  12        5.10        7.51      1.40 o
   0  -6  12        1.77        1.72      1.29 o
   1  -6  12        0.91        0.65      1.08 o
  -3  -5  12        3.29        4.18      1.08 o
  -2  -5  12        0.13        0.34      0.97 o
  -1  -5  12       15.70       17.78      1.37 o
   0  -5  12        1.60        3.66      1.51 o
   1  -5  12        0.15        0.43      1.08 o
   2  -5  12        0.81        1.94      1.18 o
   3  -5  12        8.56        9.52      1.83 o
  -3  -4  12        0.46        0.45      0.83 o
  -2  -4  12        1.12        2.31      0.83 o
  -1  -4  12        5.27        8.40      1.62 o
   0  -4  12       12.36       12.76      1.14 o
   1  -4  12        0.01       -0.22      0.86 o
   2  -4  12        0.00        0.43      0.86 o
   3  -4  12       19.36       17.25      1.37 o
   4  -4  12        0.55        0.80      1.83 o
  -4  -3  12        0.21        0.78      0.83 o
  -3  -3  12        2.59        2.80      0.91 o
  -2  -3  12        0.12       -0.46      0.55 o
  -1  -3  12        2.63        2.15      0.86 o
   0  -3  12        6.06        7.22      0.75 o
   1  -3  12        2.28        3.29      0.62 o
   2  -3  12        0.90        0.00      0.61 o
   3  -3  12        3.66        2.72      0.86 o
   4  -3  12       10.97       10.29      1.22 o
  -4  -2  12        0.17        1.53      0.97 o
  -3  -2  12        0.00        0.69      0.67 o
  -2  -2  12        0.73        0.98      0.67 o
  -1  -2  12        5.89        7.20      0.98 o
   0  -2  12       22.68       21.26      1.07 o
   1  -2  12       11.30       10.66      0.78 o
   2  -2  12        5.62        7.06      0.86 o
   3  -2  12        1.14        0.43      0.61 o
   4  -2  12        1.20        0.86      0.76 o
   5  -2  12        5.49        6.54      1.14 o
  -4  -1  12        0.83        1.59      0.83 o
  -3  -1  12        1.28        1.33      0.83 o
  -2  -1  12        0.04        0.31      0.67 o
  -1  -1  12        0.01        0.62      0.67 o
   0  -1  12        3.71        4.49      0.66 o
   1  -1  12        0.15        0.11      0.44 o
   2  -1  12        0.05        0.37      0.49 o
   3  -1  12       14.62       11.99      0.98 o
   4  -1  12        0.01        0.11      0.61 o
   5  -1  12        0.82        1.84      1.08 o
   6  -1  12        2.06        4.85      1.07 o
  -4   0  12        0.57        1.39      0.83 o
  -3   0  12       53.70       51.28      2.80 o
  -2   0  12       44.04       42.34      1.83 o
  -1   0  12        3.60        5.28      0.70 o
   0   0  12        0.27        0.46      0.47 o
   1   0  12        0.00       -0.15      0.44 o
   2   0  12       18.77       16.22      0.91 o
   3   0  12        0.16       -0.65      0.52 o
   4   0  12        0.06        0.22      0.61 o
   5   0  12        0.05       -0.57      0.67 o
   6   0  12        0.10        0.07      0.67 o
  -4   1  12        0.05       -0.26      0.72 o
  -3   1  12        0.20       -0.67      0.67 o
  -2   1  12      341.51      329.53     10.66 o
  -1   1  12       69.81       70.23      1.78 o
   0   1  12        2.05        1.61      0.74 o
   1   1  12        0.38        0.89      0.47 o
   2   1  12       29.24       30.81      1.16 o
   3   1  12        5.87        6.73      0.86 o
   4   1  12        2.23        2.59      0.67 o
   5   1  12        6.09        7.50      0.98 o
   6   1  12        5.67        6.47      1.07 o
  -4   2  12        0.50       -0.13      0.72 o
  -3   2  12        8.46        7.75      2.15 o
  -2   2  12       27.79       28.27      2.05 o
  -1   2  12       37.66       38.67      2.36 o
   0   2  12       59.17       57.94      1.57 o
   1   2  12        0.03        0.17      0.47 o
   2   2  12        5.80        6.42      1.06 o
   3   2  12       63.53       62.92      1.66 o
   4   2  12        0.54        0.86      0.86 o
   5   2  12       11.47       11.58      1.14 o
   6   2  12        2.23        3.19      0.83 o
  -4   3  12        0.37        1.45      0.83 o
  -3   3  12        0.05        0.22      0.97 o
  -2   3  12        3.42        3.58      0.73 o
  -1   3  12        3.29        3.84      0.70 o
   0   3  12       64.27       65.57      2.56 o
   1   3  12        0.01       -0.28      0.47 o
   2   3  12        0.59        0.46      0.35 o
   3   3  12       97.93      105.90      2.23 o
   4   3  12      187.97      200.66      4.34 o
   5   3  12       30.95       31.93      2.05 o
   6   3  12       10.32       11.28      1.18 o
   7   3  12        2.78        1.74      0.83 o
  -4   4  12       46.18       67.24      4.31 o
  -3   4  12        0.04        0.98      0.83 o
  -2   4  12        5.44        6.73      0.81 o
  -1   4  12       22.19       21.23      1.11 o
   0   4  12       33.69       30.94      1.23 o
   1   4  12        0.72        1.00      0.53 o
   2   4  12        0.13       -0.06      0.36 o
   3   4  12       39.57       39.23      1.28 o
   4   4  12      105.10      107.86      2.32 o
   5   4  12       63.70       65.29      2.91 o
   6   4  12        2.36        1.94      0.76 o
   7   4  12        0.70        1.40      0.76 o
  -4   5  12        5.50        5.82      1.51 o
  -3   5  12        0.06        0.65      1.08 o
  -2   5  12        2.21        3.45      0.98 o
  -1   5  12        0.44        0.39      1.29 o
   0   5  12      202.40      197.73      3.54 o
   1   5  12        0.82        1.27      0.55 o
   2   5  12        0.31       -0.51      0.34 o
   3   5  12       26.41       22.59      1.31 o
   4   5  12        1.89        1.55      0.53 o
   5   5  12       17.64       16.78      1.29 o
   6   5  12        0.67        1.03      0.67 o
   7   5  12        0.72        1.08      0.76 o
  -3   6  12        0.72        2.15      1.29 o
  -2   6  12        7.85        9.60      1.29 o
  -1   6  12        2.11        2.10      0.88 o
   0   6  12       14.69       18.06      2.26 o
   1   6  12       77.36       62.87      3.23 o
   2   6  12        1.98        3.04      0.83 o
   3   6  12        3.95        3.88      0.86 o
   4   6  12        1.25        2.58      1.29 o
   5   6  12        0.34        0.55      0.67 o
   6   6  12        3.93        3.88      1.29 o
  -3   7  12        2.33        4.56      2.69 o
  -2   7  12        2.96        6.00      1.08 o
  -1   7  12        0.78       -0.02      0.75 o
   0   7  12        0.49        0.43      1.18 o
   1   7  12       30.71       23.89      2.15 o
   2   7  12       61.35       51.62      2.12 o
   3   7  12       12.32       10.16      1.18 o
   4   7  12        5.45        6.02      1.08 o
   5   7  12       17.74       19.96      1.37 o
   6   7  12        0.19        1.51      1.08 o
  -2   8  12        5.81        5.00      2.69 o
  -1   8  12        2.05        3.43      1.72 o
   0   8  12        0.01        1.38      0.88 o
   1   8  12        3.56        3.25      0.91 o
   2   8  12       12.88       11.71      1.29 o
   3   8  12        6.76        5.50      0.98 o
   4   8  12        0.13        0.07      0.67 o
   5   8  12       12.41       15.15      1.29 o
   6   8  12        2.47        2.80      0.91 o
  -1   9  12       13.31       16.93      1.66 o
   0   9  12        3.26        4.51      1.08 o
   1   9  12        1.72        2.17      0.91 o
   2   9  12        0.46        0.72      0.75 o
   3   9  12        0.48        0.09      1.18 o
   4   9  12        3.58        4.67      1.72 o
   5   9  12        3.77        5.60      0.98 o
   0  10  12        0.12       -1.78      1.62 o
   1  10  12        0.04        0.75      0.91 o
   2  10  12        1.07        1.67      0.91 o
   3  10  12        3.57        4.22      1.03 o
   4  10  12        0.03        0.02      0.83 o
   5  10  12        0.75        1.51      0.91 o
  -1  -5  13        0.26        0.24      0.83 o
   0  -5  13        0.24       -0.65      1.29 o
   1  -5  13        0.05       -0.65      1.08 o
  -3  -4  13        2.02        3.60      1.08 o
  -2  -4  13        1.44        2.50      1.18 o
  -1  -4  13        0.05        0.65      1.08 o
   0  -4  13        3.53        3.32      0.88 o
   1  -4  13        0.22        0.91      0.67 o
   2  -4  13        0.29        0.34      0.86 o
   3  -4  13        0.01        1.14      0.83 o
  -3  -3  13        2.39        4.32      1.83 o
  -2  -3  13        0.00       -0.69      0.67 o
  -1  -3  13        0.31        0.54      0.97 o
   0  -3  13       11.96       11.63      1.14 o
   1  -3  13       14.65       14.17      1.29 o
   2  -3  13        0.90       -0.43      0.61 o
   3  -3  13        0.13        1.18      0.76 o
   4  -3  13        0.80        0.24      0.97 o
  -4  -2  13        1.16       -0.43      1.08 o
  -3  -2  13        3.39        3.51      0.98 o
  -2  -2  13        1.31        2.69      0.86 o
  -1  -2  13        0.15       -0.32      0.97 o
   0  -2  13       20.29       21.35      1.07 o
   1  -2  13        8.42        9.86      0.85 o
   2  -2  13       18.62       17.51      1.40 o
   3  -2  13        0.91        1.18      0.76 o
   4  -2  13        0.09       -0.60      0.67 o
   5  -2  13        0.02       -1.14      0.76 o
  -4  -1  13        0.29        1.00      0.83 o
  -3  -1  13        0.06        0.13      0.97 o
  -1  -1  13        0.91        0.36      0.67 o
   0  -1  13        0.62        1.11      0.53 o
   1  -1  13       14.11       13.73      0.91 o
   2  -1  13       12.87       12.39      2.48 o
   3  -1  13        2.49        2.80      0.76 o
   4  -1  13        0.00       -0.32      0.61 o
   5  -1  13        0.03       -0.55      0.86 o
  -4   0  13        0.77        0.99      0.88 o
  -3   0  13        1.68        1.29      0.83 o
  -2   0  13        2.00        1.88      0.83 o
  -1   0  13       18.67       17.26      1.29 o
   0   0  13        0.59        1.03      0.57 o
   1   0  13        0.51        0.72      0.53 o
   2   0  13        5.72        5.32      0.75 o
   3   0  13       29.43       33.30      1.52 o
   4   0  13        1.34        1.29      0.97 o
   5   0  13        0.01        0.57      0.67 o
  -4   1  13        0.55        0.84      0.83 o
  -3   1  13        0.80        1.00      0.83 o
  -2   1  13       27.32       28.70      1.59 o
  -1   1  13      276.58      284.63      5.43 o
   0   1  13        1.55        1.15      0.68 o
   1   1  13       11.12       13.15      1.73 o
   2   1  13        1.40        0.96      0.42 o
   3   1  13       21.79       20.91      1.29 o
   4   1  13        0.69        0.31      0.52 o
   5   1  13        0.23        0.81      0.67 o
   6   1  13        3.13        4.17      0.98 o
  -4   2  13        5.90        7.43      1.22 o
  -3   2  13        0.07       -0.54      1.18 o
  -2   2  13        0.01        0.19      0.67 o
  -1   2  13        0.30        0.45      0.57 o
   0   2  13       68.34       65.72      3.25 o
   1   2  13        3.68        5.54      0.70 o
   2   2  13        3.28        4.41      0.57 o
   3   2  13        3.26        3.49      0.55 o
   4   2  13        2.83        3.89      0.86 o
   5   2  13        1.66        1.72      0.67 o
   6   2  13       13.94       14.04      2.80 o
  -4   3  13        0.30        0.02      0.88 o
  -3   3  13        1.43        2.91      0.91 o
  -2   3  13        0.41        0.12      0.67 o
  -1   3  13        5.24        6.35      0.84 o
   0   3  13        0.05        0.38      0.60 o
   1   3  13        0.37        0.14      0.53 o
   2   3  13        4.18        5.20      0.70 o
   3   3  13        2.12        2.83      0.53 o
   4   3  13       88.78       87.47      2.66 o
   5   3  13        2.99        1.77      0.72 o
   6   3  13        7.19        7.74      1.14 o
  -3   4  13        0.25       -0.69      1.83 o
  -2   4  13        2.55        2.61      0.73 o
  -1   4  13        2.87        2.98      0.73 o
   0   4  13       37.53       34.67      1.43 o
   1   4  13       19.11       20.04      1.07 o
   2   4  13        3.50        2.81      0.60 o
   3   4  13        9.59       10.01      0.78 o
   4   4  13       66.57       66.63      2.02 o
   5   4  13      113.51      113.93      5.39 o
   6   4  13       23.91       27.26      1.59 o
  -3   5  13        7.23        9.70      1.72 o
  -2   5  13        0.59        1.47      0.88 o
  -1   5  13        0.01       -0.17      0.86 o
   0   5  13        0.55        0.34      0.72 o
   1   5  13       44.22       43.14      2.17 o
   2   5  13        3.72        4.02      0.60 o
   3   5  13        0.05        0.68      0.42 o
   4   5  13       12.01       11.64      0.85 o
   5   5  13       10.44       10.37      1.03 o
   6   5  13       20.02       19.69      1.44 o
  -3   6  13       10.03       20.25      2.15 o
  -2   6  13        0.42        1.26      1.08 o
  -1   6  13        2.16        1.60      0.88 o
   0   6  13        7.59        6.71      1.03 o
   1   6  13        0.80        1.42      1.51 o
   2   6  13       31.14       31.29      1.68 o
   3   6  13        0.48        0.93      0.67 o
   4   6  13        0.28        0.14      0.67 o
   5   6  13        2.71        2.53      0.83 o
   6   6  13        5.50        6.25      1.51 o
  -2   7  13        9.43       16.81      1.66 o
  -1   7  13        0.87        1.04      0.91 o
   0   7  13       12.69       13.57      1.35 o
   1   7  13        0.20        1.43      0.75 o
   2   7  13        2.40        1.49      0.88 o
   3   7  13        6.01        6.37      1.07 o
   4   7  13        0.30        1.62      0.76 o
   5   7  13        1.93        3.66      0.91 o
   6   7  13        0.33        0.86      1.08 o
  -1   8  13        0.31        0.10      0.91 o
   0   8  13        8.46       10.17      1.35 o
   1   8  13        0.51        1.60      0.88 o
   2   8  13        1.84        2.19      0.88 o
   3   8  13        0.03        1.45      1.40 o
   4   8  13        2.69        3.02      0.91 o
   5   8  13        1.63        2.72      1.29 o
   6   8  13        0.11        1.29      1.29 o
   0   9  13        1.23        0.83      1.08 o
   1   9  13        0.00        0.59      1.72 o
   2   9  13        0.44        0.86      0.88 o
   3   9  13        0.43        1.10      0.88 o
   4   9  13        2.99        2.05      1.83 o
   5   9  13        0.09       -0.75      0.76 o
   1  10  13        1.47        1.77      1.08 o
   2  10  13        1.40        2.99      0.94 o
   3  10  13        9.17       12.47      1.83 o
   4  10  13        2.04        5.25      2.37 o
  -1  -4  14        0.01       -0.37      0.83 o
   0  -4  14        2.00        2.50      0.98 o
   1  -4  14        0.76        0.00      1.08 o
   2  -4  14        0.06        0.72      0.83 o
  -2  -3  14        0.06        0.43      1.18 o
  -1  -3  14        0.25        1.25      0.83 o
   0  -3  14        0.68        1.51      1.08 o
   1  -3  14        0.08        1.08      1.08 o
   2  -3  14        0.32        0.32      0.76 o
   3  -3  14        0.66        0.32      0.76 o
  -3  -2  14       13.29       12.07      1.37 o
  -2  -2  14        1.17        0.71      0.83 o
  -1  -2  14        0.78        0.71      0.83 o
   0  -2  14        0.44        0.39      1.29 o
   1  -2  14        0.57        1.29      0.71 o
   2  -2  14       10.39        9.50      1.07 o
   3  -2  14        0.41        0.56      1.51 o
   4  -2  14        0.04        1.18      0.76 o
  -3  -1  14        0.09        1.16      0.83 o
  -2  -1  14       92.75       93.72      4.31 o
  -1  -1  14        8.23        8.06      1.07 o
   0  -1  14        0.98        1.19      0.94 o
   1  -1  14        8.76        8.94      0.81 o
   2  -1  14        0.02       -0.22      0.61 o
   3  -1  14        5.66        4.86      1.62 o
   4  -1  14        0.38        1.03      1.29 o
  -3   0  14        3.55        2.62      1.08 o
  -2   0  14       11.03       12.07      1.22 o
  -1   0  14        9.80       12.05      1.51 o
   0   0  14       17.59       19.94      1.07 o
   1   0  14        0.03       -0.02      0.53 o
   2   0  14        0.28        0.56      0.44 o
   3   0  14        3.66        4.36      0.83 o
   4   0  14        0.37        1.34      1.40 o
   5   0  14        2.37        2.31      0.83 o
  -3   1  14        0.03        0.04      0.72 o
  -2   1  14        5.80        5.13      0.98 o
  -1   1  14        0.31       -0.67      0.67 o
   0   1  14        3.28        3.59      0.75 o
   1   1  14        1.15        1.08      0.86 o
   2   1  14        0.04        0.36      0.47 o
   3   1  14       31.54       34.95      3.99 o
   4   1  14        7.82        8.70      1.03 o
   5   1  14        3.94        5.35      0.98 o
  -3   2  14        0.45        1.08      1.08 o
  -2   2  14        2.22        3.57      1.18 o
  -1   2  14        6.17        7.94      0.87 o
   0   2  14       47.82       43.33      1.53 o
   1   2  14        0.43        0.45      0.87 o
   2   2  14        0.03        0.33      0.69 o
   3   2  14        5.79        5.90      0.68 o
   4   2  14       50.93       53.47      2.12 o
   5   2  14        8.20        9.53      1.14 o
   6   2  14        0.05        1.06      1.40 o
  -3   3  14        0.50        0.43      1.18 o
  -2   3  14        1.33        1.86      0.83 o
  -1   3  14        0.09       -0.08      1.00 o
   0   3  14      200.95      206.65      3.76 o
   1   3  14        3.90        4.76      0.73 o
   2   3  14        1.65        1.86      0.90 o
   3   3  14       15.78       16.33      0.98 o
   4   3  14        0.68        2.07      0.97 o
   5   3  14        8.38        9.24      1.14 o
   6   3  14        0.97        1.10      0.97 o
  -3   4  14        0.02       -0.39      1.62 o
  -2   4  14        2.55        2.48      1.18 o
  -1   4  14        2.97        2.83      1.16 o
   0   4  14        2.85        3.76      0.73 o
   1   4  14       69.72       65.41      3.02 o
   2   4  14        0.81        0.74      0.48 o
   3   4  14        3.31        3.38      0.60 o
   4   4  14        0.16        0.89      0.75 o
   5   4  14        8.75        8.79      1.14 o
   6   4  14        1.79        2.13      1.40 o
  -2   5  14        2.58        6.89      1.51 o
  -1   5  14        5.80        7.54      1.14 o
   0   5  14        0.57       -0.82      0.72 o
   1   5  14       42.31       37.43      1.83 o
   2   5  14       63.29       67.31      1.84 o
   3   5  14        5.52        7.05      0.80 o
   4   5  14        2.49        3.66      0.66 o
   5   5  14        7.21        9.73      1.18 o
   6   5  14        2.02        1.83      1.18 o
  -2   6  14        4.21        5.89      1.22 o
  -1   6  14        0.10        1.97      1.08 o
   0   6  14        0.07        0.82      0.72 o
   1   6  14        1.56        0.86      0.72 o
   2   6  14        0.00        0.65      1.08 o
   3   6  14       13.84       12.07      1.22 o
   4   6  14        0.22        0.74      0.67 o
   5   6  14       14.77       12.71      1.94 o
   6   6  14       17.41       18.74      2.15 o
  -1   7  14       12.60       16.69      1.50 o
   0   7  14        0.90        2.82      0.91 o
   1   7  14        1.39        2.67      1.51 o
   2   7  14        0.05       -0.69      0.72 o
   3   7  14        4.53        4.34      0.98 o
   4   7  14        6.51        9.10      1.14 o
   5   7  14        0.32        1.14      0.83 o
   0   8  14        1.13        1.48      2.37 o
   1   8  14        3.04        4.48      1.03 o
   2   8  14        1.93        2.68      0.97 o
   3   8  14        3.45        2.24      0.88 o
   4   8  14        1.69        2.85      0.98 o
   5   8  14        0.00       -0.62      0.67 o
   1   9  14        6.02       11.09      1.39 o
   2   9  14        0.45        0.75      0.97 o
   3   9  14        0.12        0.33      0.83 o
   4   9  14       13.50       14.58      1.52 o
   0  -3  15        0.46        2.12      0.88 o
  -1  -2  15        5.97        5.80      1.14 o
   0  -2  15        0.53        0.60      0.72 o
   1  -2  15        0.17        1.94      1.18 o
   2  -2  15        0.31        0.31      0.67 o
   3  -2  15        3.30        3.83      0.98 o
  -2  -1  15       25.58       24.97      1.94 o
  -1  -1  15       62.65       63.18      2.69 o
   0  -1  15        0.26       -0.60      0.72 o
   1  -1  15        1.27        2.25      0.73 o
   2  -1  15        0.30        0.24      0.75 o
   3  -1  15        4.32        3.99      0.91 o
   4  -1  15        0.43        0.52      1.72 o
  -2   0  15        0.11        1.18      0.91 o
  -1   0  15       37.89       37.49      1.90 o
   0   0  15       24.91       26.74      1.59 o
   1   0  15        0.64        1.19      0.66 o
   2   0  15        0.57        1.56      0.67 o
   3   0  15        7.44        8.68      1.18 o
   4   0  15        0.42        2.20      0.72 o
  -2   1  15        3.77        3.02      0.91 o
  -1   1  15        0.85        1.86      0.86 o
   0   1  15        6.63        7.86      0.91 o
   1   1  15        3.71        5.37      0.78 o
   2   1  15        1.38        0.48      0.53 o
   3   1  15        3.86        4.51      0.97 o
   4   1  15       39.41       42.27      1.90 o
   5   1  15        1.46        2.23      0.88 o
  -2   2  15        0.42       -0.26      0.72 o
  -1   2  15        0.02       -0.57      0.67 o
   0   2  15       19.05       23.28      1.20 o
   1   2  15       34.46       38.27      1.90 o
   2   2  15        0.59        0.84      0.47 o
   3   2  15        4.08        5.41      0.88 o
   4   2  15       47.99       49.49      2.05 o
   5   2  15       62.09       67.63      2.51 o
  -2   3  15        0.42        0.53      0.83 o
  -1   3  15        0.61        1.94      0.91 o
   0   3  15        7.62        7.54      0.87 o
   1   3  15       32.15       32.81      1.37 o
   2   3  15        0.07       -0.29      0.48 o
   3   3  15        0.28        0.12      0.53 o
   4   3  15       11.27       11.39      1.51 o
   5   3  15        0.99        2.69      0.86 o
  -2   4  15        0.01        0.20      1.40 o
  -1   4  15        0.06       -0.31      0.60 o
   0   4  15        6.76        6.98      0.85 o
   1   4  15       14.34       12.99      1.00 o
   2   4  15        5.40        7.38      0.76 o
   3   4  15        0.39        1.05      0.55 o
   4   4  15        0.32       -0.30      0.75 o
   5   4  15        0.36        2.35      0.83 o
  -2   5  15        4.99        6.89      1.72 o
  -1   5  15        0.58        1.71      0.88 o
   0   5  15        0.53        1.18      0.83 o
   1   5  15        6.56        6.49      1.72 o
   2   5  15       11.78        9.37      1.04 o
   3   5  15        1.33        2.03      0.60 o
   4   5  15        0.05        0.57      0.48 o
   5   5  15        0.02        1.34      0.72 o
  -1   6  15        0.52        2.38      2.48 o
   0   6  15        1.09        1.31      0.83 o
   1   6  15        0.86        0.61      0.83 o
   2   6  15        0.03        0.94      0.86 o
   3   6  15        1.69        1.65      0.86 o
   4   6  15        4.07        5.85      1.08 o
   5   6  15        0.10        1.08      1.08 o
   0   7  15        0.34        0.70      0.97 o
   1   7  15        0.00        1.04      0.88 o
   2   7  15        0.05        0.17      1.29 o
   3   7  15       11.13        8.97      1.22 o
   4   7  15        1.78        2.05      0.97 o
   5   7  15        0.22        0.11      0.76 o
   1   8  15        0.20       -0.04      0.88 o
   2   8  15        0.01        0.00      0.72 o
   3   8  15       12.01       12.17      1.44 o
   4   8  15        0.10        1.29      0.91 o
   0  -1  16        1.13        0.68      0.88 o
   1  -1  16        0.01        0.22      0.61 o
   2  -1  16        0.00        0.86      0.67 o
  -1   0  16        0.51        0.48      0.98 o
   0   0  16       30.31       32.57      1.83 o
   1   0  16        0.06       -0.19      0.77 o
   2   0  16        0.51        0.34      0.67 o
   3   0  16        0.30        1.08      0.72 o
  -1   1  16        0.68        0.71      0.83 o
   0   1  16       37.16       40.09      1.98 o
   1   1  16        3.98        2.96      0.78 o
   2   1  16        0.07        0.78      0.53 o
   3   1  16        1.86        1.20      0.67 o
   4   1  16        0.54        2.03      0.72 o
  -1   2  16        0.31        1.41      1.08 o
   0   2  16        0.40        0.23      0.66 o
   1   2  16       15.74       15.73      1.12 o
   2   2  16        0.45        1.08      0.55 o
   3   2  16        0.04        1.10      0.67 o
   4   2  16        0.31        0.29      0.67 o
  -1   3  16        2.00        2.15      0.91 o
   0   3  16        0.24        0.62      0.66 o
   1   3  16       29.22       30.34      1.41 o
   2   3  16        7.27       10.43      0.89 o
   3   3  16        1.20        2.22      0.60 o
   4   3  16        0.11        1.29      0.72 o
  -1   4  16        0.03       -0.43      1.18 o
   0   4  16        0.07       -0.28      0.90 o
   1   4  16        0.48        0.56      0.57 o
   2   4  16        6.50        6.88      0.76 o
   3   4  16        5.77        7.88      0.94 o
   4   4  16        0.00        0.86      0.97 o
  -1   5  16        4.87        8.06      1.40 o
   0   5  16        0.23        1.29      1.29 o
   1   5  16        1.27        2.05      1.94 o
   2   5  16        1.86        1.23      0.83 o
   3   5  16        5.84        7.11      0.85 o
   4   5  16        2.18        3.41      1.83 o
   0   6  16        1.54        1.97      0.98 o
   1   6  16        4.92        5.08      1.14 o
   2   6  16        0.78        2.41      1.08 o
   3   6  16        0.04        2.28      1.18 o
   4   6  16        2.26        3.61      0.98 o
   1   7  16        7.46       11.05      1.72 o
   2   7  16        2.21        3.56      0.98 o
   3   7  16        0.36        1.25      0.83 o
   1   1  17       12.87       11.93      1.07 o
   2   1  17        0.40        0.77      0.67 o
   0   2  17        0.74        0.04      1.08 o
   1   2  17       32.50       34.03      3.10 o
   2   2  17        0.18        0.89      0.60 o
   3   2  17        0.08        2.11      0.72 o
   0   3  17        0.46       -0.07      0.88 o
   1   3  17        2.74        3.28      0.95 o
   2   3  17       14.80       14.58      1.04 o
   3   3  17        0.21        1.04      0.83 o
   0   4  17        0.67        2.68      1.29 o
   1   4  17        1.92        2.59      0.75 o
   2   4  17        2.72        3.03      1.32 o
   3   4  17        5.59        7.40      0.91 o
   1   5  17        0.11        0.59      2.26 o
   2   5  17        0.28        1.37      0.83 o
   3   5  17        4.63        5.20      1.14 o
 
